# Supplementary material for: The hydrobioid freshwater gastropods (Caenogastropoda, Truncatelloidea) of Greece: new records, taxonomic re-assessments using DNA sequence data and an update of the IUCN Red List Categories
Source: Zookeys. 2013 Nov 14;(350):1–20. doi: 10.3897/zookeys.350.6001 (PMC3837496; doi:10.3897/zookeys.350.6001)
Supplement: XML Treatment for Marstoniopsis graeca [file zookeys.350.6001-treatment1.xml]

<!DOCTYPE tp:taxon-treatment
  PUBLIC "-//TaxonX//DTD Taxonomic Treatment Publishing DTD v0 20100105//EN" "tax-treatment-NSO.dtd">
<tp:taxon-treatment xmlns:tp="http://www.plazi.org/taxpub"><tp:treatment-meta><mixed-citation publication-type="journal"><person-group><name><surname>Radea</surname><given-names>Canella</given-names></name><name><surname>Parmakelis</surname><given-names>Aristeidis</given-names></name><name><surname>Papadogiannis</surname><given-names>Vassilis</given-names></name><name><surname>Charou</surname><given-names>Despoina</given-names></name><name><surname>Triantis</surname><given-names>Kostas A.</given-names></name></person-group><article-title>The hydrobioid freshwater gastropods (Caenogastropoda, Truncatelloidea) of Greece: new records, taxonomic re-assessments using DNA sequence data and an update of the IUCN Red List Categories</article-title><source>Zookeys</source><day>14</day><month>11</month><year>2013</year><volume>2013</volume><issue>350</issue><fpage>1</fpage><lpage>20</lpage><pub-id pub-id-type="doi">10.3897/zookeys.350.6001</pub-id></mixed-citation></tp:treatment-meta><tp:nomenclature><tp:taxon-name>
                                <tp:taxon-name-part taxon-name-part-type="genus">Marstoniopsis</tp:taxon-name-part>
                                <tp:taxon-name-part taxon-name-part-type="species">graeca</tp:taxon-name-part>
                                <object-id xmlns:xlink="http://www.w3.org/1999/xlink" xlink:type="simple">http://species-id.net/wiki/Marstoniopsis_graeca</object-id>
                            </tp:taxon-name><tp:taxon-authority>(Radoman, 1978)</tp:taxon-authority></tp:nomenclature><tp:treatment-sec sec-type="New records"><title>New records.</title><p>Nom. PELLAS: Lake Vegorritis, stony bank close to Peraia, ca 515 m asl, <named-content xmlns:xlink="http://www.w3.org/1999/xlink" content-type="dwc:verbatimCoordinates" xlink:type="simple">40°44'38"N, 21°49'07"E</named-content>, 15.xi.2012, Radea and Parmakelis.</p></tp:treatment-sec><tp:treatment-sec sec-type="Remarks"><title>Remarks.</title><p><italic><tp:taxon-name>Marstoniopsis graeca</tp:taxon-name></italic> was described from Lake Vegorritis as <italic><tp:taxon-name>Parabythinella graeca</tp:taxon-name></italic> Radoman, 1978 and, according to <xref ref-type="bibr" rid="B32">Radoman (1983)</xref>, the stony east bank of the lake, to the north of the village Farangi, is the type locality of this taxon. <xref ref-type="bibr" rid="B40">Szarowska (2006)</xref> refers thatgross anatomy andhistology of the two taxa of <italic><tp:taxon-name>Parabythinella</tp:taxon-name></italic>, <italic><tp:taxon-name>Parabythinella graeca</tp:taxon-name></italic> and <italic><tp:taxon-name>Parabythinella macedonica</tp:taxon-name></italic> Hadžišče, 1963, do not differ from the one described for <italic><tp:taxon-name>Marstoniopsis</tp:taxon-name></italic>. The two taxa are most probably no more than two subspecies of <italic><tp:taxon-name>Marstoniopsis macedonica</tp:taxon-name></italic>. <italic><tp:taxon-name>Marstoniopsis graeca</tp:taxon-name></italic> is known only from Lake Vegorritis and <xref ref-type="bibr" rid="B39">Schütt (1985)</xref> considers that it is a common taxon for the area. <xref ref-type="bibr" rid="B40">Szarowska (2006)</xref> collected numerous specimens from Lake Vegorritis during the period 2003–2005. During our study, we found only one individual north of the locality where the species was discovered by <xref ref-type="bibr" rid="B31">Radoman (1978)</xref>.</p><!--PageBreak--></tp:treatment-sec><ref-list><ref id="B32"><mixed-citation xmlns:xlink="http://www.w3.org/1999/xlink" xlink:type="simple"><person-group><name name-style="western"><surname>Radoman</surname><given-names>P</given-names></name></person-group> (<year>1983</year>) <article-title>Hydrobioidea, a Superfamily of Prosobranchia (Gastropoda)</article-title>, <chapter-title>I. Systematics.</chapter-title><institution xlink:type="simple">Serbian Academy of Sciences and Arts</institution>, <source>Monographs DXLVII</source>, <publisher-name>Department of Sciences</publisher-name><volume>57</volume>: <lpage>256</lpage> pp.</mixed-citation></ref><ref id="B40"><mixed-citation xmlns:xlink="http://www.w3.org/1999/xlink" xlink:type="simple"><person-group><name name-style="western"><surname>Szarowska</surname><given-names>M</given-names></name></person-group> (<year>2006</year>) <article-title>Molecular phylogeny, systematics and morphological character evolution in the balkan Rissooidea (Caenogastropoda).</article-title><source>Folia Malacologica</source><volume>14</volume>: <fpage>99</fpage>-<lpage>168</lpage>.</mixed-citation></ref><ref id="B39"><mixed-citation xmlns:xlink="http://www.w3.org/1999/xlink" xlink:type="simple"><person-group><name name-style="western"><surname>Schütt</surname><given-names>H</given-names></name></person-group> (<year>1985</year>) <article-title>Malakologische Kurzberichte - Die Mollusken des Vegorritis-Sees in Makedonien.</article-title><source>Mitteilungen der Zoologischen Gesellschaft Braunau</source><volume>4</volume>: <fpage>301</fpage>-<lpage>306</lpage>.</mixed-citation></ref><ref id="B31"><mixed-citation xmlns:xlink="http://www.w3.org/1999/xlink" xlink:type="simple"><person-group><name name-style="western"><surname>Radoman</surname><given-names>P</given-names></name></person-group> (<year>1978</year>) <article-title>Neue vertreter der gruppe Hydrobioidea von der Balkanhalbinsel.</article-title><source>Archiv für Molluskenkunde</source><volume>109</volume>: <fpage>27</fpage>-<lpage>44</lpage>.</mixed-citation></ref></ref-list></tp:taxon-treatment>
