# Supplementary material for: The hydrobioid freshwater gastropods (Caenogastropoda, Truncatelloidea) of Greece: new records, taxonomic re-assessments using DNA sequence data and an update of the IUCN Red List Categories
Source: Zookeys. 2013 Nov 14;(350):1–20. doi: 10.3897/zookeys.350.6001 (PMC3837496; doi:10.3897/zookeys.350.6001)
Supplement: XML Treatment for Bythinella cf. charpentieri [file zookeys.350.6001-treatment2.xml]

<!DOCTYPE tp:taxon-treatment
  PUBLIC "-//TaxonX//DTD Taxonomic Treatment Publishing DTD v0 20100105//EN" "tax-treatment-NSO.dtd">
<tp:taxon-treatment xmlns:tp="http://www.plazi.org/taxpub"><tp:treatment-meta><mixed-citation publication-type="journal"><person-group><name><surname>Radea</surname><given-names>Canella</given-names></name><name><surname>Parmakelis</surname><given-names>Aristeidis</given-names></name><name><surname>Papadogiannis</surname><given-names>Vassilis</given-names></name><name><surname>Charou</surname><given-names>Despoina</given-names></name><name><surname>Triantis</surname><given-names>Kostas A.</given-names></name></person-group><article-title>The hydrobioid freshwater gastropods (Caenogastropoda, Truncatelloidea) of Greece: new records, taxonomic re-assessments using DNA sequence data and an update of the IUCN Red List Categories</article-title><source>Zookeys</source><day>14</day><month>11</month><year>2013</year><volume>2013</volume><issue>350</issue><fpage>1</fpage><lpage>20</lpage><pub-id pub-id-type="doi">10.3897/zookeys.350.6001</pub-id></mixed-citation></tp:treatment-meta><tp:nomenclature><tp:taxon-name>
                                <tp:taxon-name-part taxon-name-part-type="genus">Bythinella</tp:taxon-name-part>
                                <tp:taxon-name-part taxon-name-part-type="uncertainty-rank">cf.</tp:taxon-name-part>
                                <tp:taxon-name-part taxon-name-part-type="species">charpentieri</tp:taxon-name-part>
                            </tp:taxon-name><tp:taxon-authority>(Roth, 1855)</tp:taxon-authority></tp:nomenclature><tp:treatment-sec sec-type="New records"><title>New records.</title><p>Nom. EVVOIAS: pool with <italic><tp:taxon-name>Nasturtium</tp:taxon-name></italic> sp. and <italic><tp:taxon-name>Platanus orientalis</tp:taxon-name></italic>, 3.8 km NE of Paradeisi to Ag. Dimitrios, ca 335 m asl, <named-content xmlns:xlink="http://www.w3.org/1999/xlink" content-type="dwc:verbatimCoordinates" xlink:type="simple">38°05'26"N, 24°23'57"E</named-content>, 25.xi.2012, Radea and Constantinidis; spring close to the road towards Ag. Dimitrios beach, ca 120 m asl, <named-content xmlns:xlink="http://www.w3.org/1999/xlink" content-type="dwc:verbatimCoordinates" xlink:type="simple">38°08'26"N, 24°27'01"E</named-content>, 25.xi.2012, Radea and Constantinidis; spring close to the road from Ag. Dimitrios to Kalianoi, ca 295 m asl, <named-content xmlns:xlink="http://www.w3.org/1999/xlink" content-type="dwc:verbatimCoordinates" xlink:type="simple">38°07'21"N, 24°26'30"E</named-content>, 25.xi.2012, Radea and Constantinidis; cistern, ca 0.7 km NNW of Kalianoi, ca 205 m asl, <named-content xmlns:xlink="http://www.w3.org/1999/xlink" content-type="dwc:verbatimCoordinates" xlink:type="simple">38°07'22"N, 24°29'26"E</named-content>, 26.xi.2012, Radea and Constantinidis; spring in Myloi village, ca 205 m asl, <named-content xmlns:xlink="http://www.w3.org/1999/xlink" content-type="dwc:verbatimCoordinates" xlink:type="simple">38°01'56"N, 24°26'09"E</named-content>, 26.xi.2012, Radea and Constantinidis; spring close to Stoupaioi, ca 255 m asl, <named-content xmlns:xlink="http://www.w3.org/1999/xlink" content-type="dwc:verbatimCoordinates" xlink:type="simple">38°07'21"N, 24°18'51"E</named-content>, 26.xi.2012, Radea and Constantinidis; stream with <italic><tp:taxon-name>Nasturtium</tp:taxon-name></italic> sp. and <italic><tp:taxon-name>Helosciadium</tp:taxon-name></italic> sp., on coastal flats 3.2 km NW of Marmari, ca 0 m asl, <named-content xmlns:xlink="http://www.w3.org/1999/xlink" content-type="dwc:verbatimCoordinates" xlink:type="simple">38°04'16"N, 24°18'06"E</named-content>, 26.xi.2012, Radea and Constantinidis.</p><p>Nom. VOIOTIAS: Krya spring in Livadia, ca 240 m asl, <named-content xmlns:xlink="http://www.w3.org/1999/xlink" content-type="dwc:verbatimCoordinates" xlink:type="simple">38°25'49"N, 22°52'22"E</named-content>, 17.iv.2012, Radea and Constantinidis; spring Pigi Chariton close to Orchomenos, ca 170 m asl, <named-content xmlns:xlink="http://www.w3.org/1999/xlink" content-type="dwc:verbatimCoordinates" xlink:type="simple">38°29'41"N, 22°58'23"E</named-content>, 17.iv.2012, Radea and Constantinidis.</p></tp:treatment-sec><tp:treatment-sec sec-type="Remarks"><title>Remarks.</title><p>The populations of <italic><tp:taxon-name>Bythinella</tp:taxon-name></italic> found in Evvoia and Voiotia have morphological and anatomical similarity to <italic><tp:taxon-name>Bythinella charpentieri</tp:taxon-name></italic>, which is the only known species of the genus inhabiting Attiki, Evvoia and Parnassos Mt. (<xref ref-type="bibr" rid="B6">Falniowski and Szarowska 2011b</xref>). In particular, the shape and the morphometry of the tubular gland of the penis, which is an important feature to distinguish <italic><tp:taxon-name>Bythinella</tp:taxon-name></italic> spp. (<xref ref-type="bibr" rid="B15">Glöer 2013</xref>), are identical to those of <italic><tp:taxon-name>Bythinella charpentieri</tp:taxon-name></italic>. Therefore, we consider that the populations from Evvoia and Voiotia belong to <italic><tp:taxon-name>Bythinella charpentieri</tp:taxon-name></italic>. However, molecular data would be very useful to elucidate completely their taxonomic status since <xref ref-type="bibr" rid="B10">Falniowski et al. (2009)</xref>, <xref ref-type="bibr" rid="B6">Falniowski and Szarowska (2011b)</xref> and <xref ref-type="bibr" rid="B7">Falniowski et al. (2012)</xref> have demonstrated that there are many cryptic species in <italic><tp:taxon-name>Bythinella</tp:taxon-name></italic>, due to the morphostatic evolution, and, consequently, it is difficult to distinguish species without molecular analysis.</p></tp:treatment-sec><ref-list><ref id="B6"><mixed-citation xmlns:xlink="http://www.w3.org/1999/xlink" xlink:type="simple"><person-group><name name-style="western"><surname>Falniowski</surname><given-names>A</given-names></name><name name-style="western"><surname>Szarowska</surname><given-names>M</given-names></name></person-group> (<year>2011b</year>) <article-title>Radiation and phylogeography in a spring snail <italic>Bythinella</italic> (Mollusca: Gastropoda: Rissooidea) in continental Greece.</article-title><source>Annales Zoologici Fennici</source><volume>48</volume>: <fpage>67</fpage>–<lpage>90</lpage>. doi: <ext-link ext-link-type="uri" xlink:href="http://dx.doi.org/10.5735/086.048.0201" xlink:type="simple">10.5735/086.048.0201</ext-link></mixed-citation></ref><ref id="B15"><mixed-citation xmlns:xlink="http://www.w3.org/1999/xlink" xlink:type="simple"><person-group><name name-style="western"><surname>Glöer</surname><given-names>P</given-names></name></person-group> (<year>2013</year>) <article-title>New <italic>Bythinella</italic> species from Northern Romania (Caenogastropoda: Rissooidea).</article-title><source>Folia Malacologica</source><volume>21</volume>: <fpage>55</fpage>-<lpage>66</lpage>. doi: <ext-link ext-link-type="uri" xlink:href="http://dx.doi.org/10.12657/folmal.021.006" xlink:type="simple">10.12657/folmal.021.006</ext-link></mixed-citation></ref><ref id="B10"><mixed-citation xmlns:xlink="http://www.w3.org/1999/xlink" xlink:type="simple"><person-group><name name-style="western"><surname>Falniowski</surname><given-names>A</given-names></name><name name-style="western"><surname>Szarowska</surname><given-names>M</given-names></name><name name-style="western"><surname>Sirbu</surname><given-names>I</given-names></name></person-group> (<year>2009</year>) <article-title><italic>Bythinella</italic> Moquin-Tandon, 1856 (Gastropoda: Rissooidea: Bythinellidae) in Romania: species richness in a glacial refugium.</article-title><source>Journal of Natural History</source><volume>43</volume>: <fpage>2955</fpage>-<lpage>2973</lpage>. doi: <ext-link ext-link-type="uri" xlink:href="http://dx.doi.org/10.1080/00222930903359636" xlink:type="simple">10.1080/00222930903359636</ext-link></mixed-citation></ref><ref id="B7"><mixed-citation xmlns:xlink="http://www.w3.org/1999/xlink" xlink:type="simple"><person-group><name name-style="western"><surname>Falniowski</surname><given-names>A</given-names></name><name name-style="western"><surname>Szarowska</surname><given-names>M</given-names></name><name name-style="western"><surname>Glöer</surname><given-names>P</given-names></name><name name-style="western"><surname>Pešič</surname><given-names>V</given-names></name></person-group> (<year>2012</year>) <article-title>Molecules vs morphology in the taxonomy of the <italic>Radomaniola</italic>/<italic>Grossuana</italic> group of balkan Rissooidea (Mollusca, Caenogastropoda).</article-title><source>Journal of Conchology</source><volume>41</volume>: <fpage>19</fpage>-<lpage>36</lpage>. doi: <ext-link ext-link-type="uri" xlink:href="http://dx.doi.org/10.2478/v10125-012-0006-2" xlink:type="simple">10.2478/v10125-012-0006-2</ext-link></mixed-citation></ref></ref-list></tp:taxon-treatment>
