# Supplementary material for: The hydrobioid freshwater gastropods (Caenogastropoda, Truncatelloidea) of Greece: new records, taxonomic re-assessments using DNA sequence data and an update of the IUCN Red List Categories
Source: Zookeys. 2013 Nov 14;(350):1–20. doi: 10.3897/zookeys.350.6001 (PMC3837496; doi:10.3897/zookeys.350.6001)
Supplement: XML Treatment for Pseudobithynia euboeensis [file zookeys.350.6001-treatment3.xml]

<!DOCTYPE tp:taxon-treatment
  PUBLIC "-//TaxonX//DTD Taxonomic Treatment Publishing DTD v0 20100105//EN" "tax-treatment-NSO.dtd">
<tp:taxon-treatment xmlns:tp="http://www.plazi.org/taxpub"><tp:treatment-meta><mixed-citation publication-type="journal"><person-group><name><surname>Radea</surname><given-names>Canella</given-names></name><name><surname>Parmakelis</surname><given-names>Aristeidis</given-names></name><name><surname>Papadogiannis</surname><given-names>Vassilis</given-names></name><name><surname>Charou</surname><given-names>Despoina</given-names></name><name><surname>Triantis</surname><given-names>Kostas A.</given-names></name></person-group><article-title>The hydrobioid freshwater gastropods (Caenogastropoda, Truncatelloidea) of Greece: new records, taxonomic re-assessments using DNA sequence data and an update of the IUCN Red List Categories</article-title><source>Zookeys</source><day>14</day><month>11</month><year>2013</year><volume>2013</volume><issue>350</issue><fpage>1</fpage><lpage>20</lpage><pub-id pub-id-type="doi">10.3897/zookeys.350.6001</pub-id></mixed-citation></tp:treatment-meta><tp:nomenclature><tp:taxon-name>
                                <tp:taxon-name-part taxon-name-part-type="genus">Pseudobithynia</tp:taxon-name-part>
                                <tp:taxon-name-part taxon-name-part-type="species">euboeensis</tp:taxon-name-part>
                                <object-id xmlns:xlink="http://www.w3.org/1999/xlink" xlink:type="simple">http://species-id.net/wiki/Pseudobithynia_euboeensis</object-id>
                            </tp:taxon-name><tp:taxon-authority>Glöer, Falniowski &amp; Pesic, 2010</tp:taxon-authority><xref ref-type="fig" rid="F3">Figure 3</xref></tp:nomenclature><tp:treatment-sec sec-type="New records"><title>New records.</title><p>Nom. EVVOIAS: stream with dense vegetation composed mainly by <italic><tp:taxon-name>Nasturtium</tp:taxon-name></italic> sp. and <italic><tp:taxon-name>Helosciadium</tp:taxon-name></italic> sp., on coastal flats 3.2 km NW of Marmari, ca 0 m asl, <named-content xmlns:xlink="http://www.w3.org/1999/xlink" content-type="dwc:verbatimCoordinates" xlink:type="simple">38°04'16"N, 24°18'06"E</named-content>, 26.xi.2012, Radea and Constantinidis.</p><!--PageBreak--></tp:treatment-sec><tp:treatment-sec sec-type="Remarks"><title>Remarks.</title><p><italic><tp:taxon-name>Pseudobithynia euboeensis</tp:taxon-name></italic> was collected in 1985 for the first time and it was described by <xref ref-type="bibr" rid="B17">Glöer et al. (2010)</xref> from a damp meadow with some small water bodies, formed by the water running from a spring, at the seaside close to Marmari. The above authors report that the type locality was no longer extant in 2003 because all the water from the spring was used for irrigation.</p><p>So far, the species was known only from its type locality. The new locality is probably close to the type locality and is likely influenced by touristic activity during summer. Several specimens of <italic><tp:taxon-name>Pseudobithynia euboeensis</tp:taxon-name></italic> were found either on plant material or under stones.</p><fig id="F3" position="float" orientation="portrait"><label>Figure 3.</label><caption><p>Hydrobioids collectedduring the survey in mainland and insular Greece. <bold>A</bold> <italic><tp:taxon-name>Daphniola exigua</tp:taxon-name></italic> (dorsal and ventral view) <bold>B</bold> <italic><tp:taxon-name>Isimerope semele</tp:taxon-name></italic> (dorsal and ventral view, Megali Vrysi) <bold>C</bold> <italic><tp:taxon-name>Pseudoislamia balcanica</tp:taxon-name></italic> (dorsal and ventral view, Ag. Sophia) <bold>D</bold> <italic><tp:taxon-name>Pseudamnicola pieperi</tp:taxon-name></italic> (Olympos) <bold>E</bold> <italic><tp:taxon-name>Radomaniola</tp:taxon-name></italic> cf. <italic>curta</italic> (spring of Louros river) <bold>F</bold> <italic><tp:taxon-name>Radomaniola</tp:taxon-name></italic> cf. <italic>curta</italic> (Ag. Sophia spring) <bold>G</bold> <italic><tp:taxon-name>Trichonia trichonica</tp:taxon-name></italic> <bold>H</bold> <italic><tp:taxon-name>Pseudobithynia eubooensis</tp:taxon-name></italic>. Scale bar 1 mm.</p></caption><graphic xmlns:xlink="http://www.w3.org/1999/xlink" xlink:href="ZooKeys-350-001-g003.jpg" position="float" orientation="portrait" xlink:type="simple"/></fig></tp:treatment-sec><ref-list><ref id="B17"><mixed-citation xmlns:xlink="http://www.w3.org/1999/xlink" xlink:type="simple"><person-group><name name-style="western"><surname>Glöer</surname><given-names>P</given-names></name><name name-style="western"><surname>Falniwoski</surname><given-names>A</given-names></name><name name-style="western"><surname>Pešić</surname><given-names>V</given-names></name></person-group> (<year>2010</year>) <article-title>The Bithyniidae of Greece (Gastropoda: Bithyniidae).</article-title><source>Journal of Conchology</source><volume>40</volume>: <fpage>179</fpage>-<lpage>187</lpage>.</mixed-citation></ref></ref-list></tp:taxon-treatment>
