# Supplementary material for: The hydrobioid freshwater gastropods (Caenogastropoda, Truncatelloidea) of Greece: new records, taxonomic re-assessments using DNA sequence data and an update of the IUCN Red List Categories
Source: Zookeys. 2013 Nov 14;(350):1–20. doi: 10.3897/zookeys.350.6001 (PMC3837496; doi:10.3897/zookeys.350.6001)
Supplement: XML Treatment for Pseudobithynia trichonis [file zookeys.350.6001-treatment4.xml]

<!DOCTYPE tp:taxon-treatment
  PUBLIC "-//TaxonX//DTD Taxonomic Treatment Publishing DTD v0 20100105//EN" "tax-treatment-NSO.dtd">
<tp:taxon-treatment xmlns:tp="http://www.plazi.org/taxpub"><tp:treatment-meta><mixed-citation publication-type="journal"><person-group><name><surname>Radea</surname><given-names>Canella</given-names></name><name><surname>Parmakelis</surname><given-names>Aristeidis</given-names></name><name><surname>Papadogiannis</surname><given-names>Vassilis</given-names></name><name><surname>Charou</surname><given-names>Despoina</given-names></name><name><surname>Triantis</surname><given-names>Kostas A.</given-names></name></person-group><article-title>The hydrobioid freshwater gastropods (Caenogastropoda, Truncatelloidea) of Greece: new records, taxonomic re-assessments using DNA sequence data and an update of the IUCN Red List Categories</article-title><source>Zookeys</source><day>14</day><month>11</month><year>2013</year><volume>2013</volume><issue>350</issue><fpage>1</fpage><lpage>20</lpage><pub-id pub-id-type="doi">10.3897/zookeys.350.6001</pub-id></mixed-citation></tp:treatment-meta><tp:nomenclature><tp:taxon-name>
                                <tp:taxon-name-part taxon-name-part-type="genus">Pseudobithynia</tp:taxon-name-part>
                                <tp:taxon-name-part taxon-name-part-type="species">trichonis</tp:taxon-name-part>
                                <object-id xmlns:xlink="http://www.w3.org/1999/xlink" xlink:type="simple">http://species-id.net/wiki/Pseudobithynia_trichonis</object-id>
                            </tp:taxon-name><tp:taxon-authority>Glöer, Albrecht &amp; Wilke, 2007</tp:taxon-authority></tp:nomenclature><tp:treatment-sec sec-type="New records"><title>New records.</title><p>Nom. AITOLOAKARNANIAS: Lake Trichonis, NE rocky and stony shore close to Loutra Myrtias, ca 15 m asl, <named-content xmlns:xlink="http://www.w3.org/1999/xlink" content-type="dwc:verbatimCoordinates" xlink:type="simple">38°33'34"N, 21°37'33"E</named-content>, 09.iii.2012, Radea, Charou, Papadogiannis, Parmakelis.</p><!--PageBreak--></tp:treatment-sec><tp:treatment-sec sec-type="Remarks"><title>Remarks.</title><p>The species was described by <xref ref-type="bibr" rid="B16">Glöer et al. (2007)</xref> from rocks covered by microalgae, at 1m depth in the NE bank of Lake Trichonis.Our specimens were rather scattered and were found north of the locality referred by the latter authors, under stones at 10–30 cm depth. According to <xref ref-type="bibr" rid="B1">Albrecht et al. (2009)</xref>, Lake Trichonis undergoes several human-induced environmental changes with water level loss and eutrophication being the most serious threats for gastropods living in the littoral zone.</p></tp:treatment-sec><ref-list><ref id="B16"><mixed-citation xmlns:xlink="http://www.w3.org/1999/xlink" xlink:type="simple"><person-group><name name-style="western"><surname>Glöer</surname><given-names>P</given-names></name><name name-style="western"><surname>Albrecht</surname><given-names>C</given-names></name><name name-style="western"><surname>Wilke</surname><given-names>T</given-names></name></person-group> (<year>2007</year>) <article-title>Enigmatic distribution patterns of the Bithyniidae in the Balkan Region (Gastropoda: Rissooidea).</article-title><source>Mollusca</source><volume>25</volume>: <fpage>13</fpage>-<lpage>22</lpage>.</mixed-citation></ref><ref id="B1"><mixed-citation xmlns:xlink="http://www.w3.org/1999/xlink" xlink:type="simple"><person-group><name name-style="western"><surname>Albrecht</surname><given-names>C</given-names></name><name name-style="western"><surname>Hauffe</surname><given-names>T</given-names></name><name name-style="western"><surname>Schreiber</surname><given-names>K</given-names></name><name name-style="western"><surname>Trajanovski</surname><given-names>S</given-names></name><name name-style="western"><surname>Wilke</surname><given-names>T</given-names></name></person-group> (<year>2009</year>) <article-title>Mollusc biodiversity and endemism in the potential ancient Lake Trichonis, Greece.</article-title><source>Malacologia</source><volume>51</volume>: <fpage>357</fpage>-<lpage>375</lpage>. doi: <ext-link ext-link-type="uri" xlink:href="http://dx.doi.org/10.4002/040.051.0209" xlink:type="simple">10.4002/040.051.0209</ext-link></mixed-citation></ref></ref-list></tp:taxon-treatment>
