# Supplementary material for: The hydrobioid freshwater gastropods (Caenogastropoda, Truncatelloidea) of Greece: new records, taxonomic re-assessments using DNA sequence data and an update of the IUCN Red List Categories
Source: Zookeys. 2013 Nov 14;(350):1–20. doi: 10.3897/zookeys.350.6001 (PMC3837496; doi:10.3897/zookeys.350.6001)
Supplement: XML Treatment for Daphniola exigua [file zookeys.350.6001-treatment5.xml]

<!DOCTYPE tp:taxon-treatment
  PUBLIC "-//TaxonX//DTD Taxonomic Treatment Publishing DTD v0 20100105//EN" "tax-treatment-NSO.dtd">
<tp:taxon-treatment xmlns:tp="http://www.plazi.org/taxpub"><tp:treatment-meta><mixed-citation publication-type="journal"><person-group><name><surname>Radea</surname><given-names>Canella</given-names></name><name><surname>Parmakelis</surname><given-names>Aristeidis</given-names></name><name><surname>Papadogiannis</surname><given-names>Vassilis</given-names></name><name><surname>Charou</surname><given-names>Despoina</given-names></name><name><surname>Triantis</surname><given-names>Kostas A.</given-names></name></person-group><article-title>The hydrobioid freshwater gastropods (Caenogastropoda, Truncatelloidea) of Greece: new records, taxonomic re-assessments using DNA sequence data and an update of the IUCN Red List Categories</article-title><source>Zookeys</source><day>14</day><month>11</month><year>2013</year><volume>2013</volume><issue>350</issue><fpage>1</fpage><lpage>20</lpage><pub-id pub-id-type="doi">10.3897/zookeys.350.6001</pub-id></mixed-citation></tp:treatment-meta><tp:nomenclature><tp:taxon-name>
                                <tp:taxon-name-part taxon-name-part-type="genus">Daphniola</tp:taxon-name-part>
                                <tp:taxon-name-part taxon-name-part-type="species">exigua</tp:taxon-name-part>
                                <object-id xmlns:xlink="http://www.w3.org/1999/xlink" xlink:type="simple">http://species-id.net/wiki/Daphniola_exigua</object-id>
                            </tp:taxon-name><tp:taxon-authority>(A. Schmidt, 1856)</tp:taxon-authority><xref ref-type="fig" rid="F3">Figure 3</xref></tp:nomenclature><tp:treatment-sec sec-type="Remarks"><title>Remarks.</title><p>A large population of <italic><tp:taxon-name>Daphniola exigua</tp:taxon-name></italic> was found in Ag. Paraskevi spring, Tempi valley, Nom. Larissas where anthropogenic activity is high. Ag. Paraskevi spring is one of the two known localities where the species is distributed (<xref ref-type="bibr" rid="B38">Schütt 1980</xref>, <xref ref-type="bibr" rid="B9">Falniowski et al. 2007</xref>). The other locality is Daphni spring, close to Ag. Paraskevi (<xref ref-type="bibr" rid="B30">Radoman 1973</xref>, <xref ref-type="bibr" rid="B32">1983</xref>, <xref ref-type="bibr" rid="B9">Falniowski et al. 2007</xref>). <xref ref-type="bibr" rid="B30">Radoman (1973)</xref> described the genus <italic><tp:taxon-name>Daphniola</tp:taxon-name></italic> from the latter spring, the type species being <italic><tp:taxon-name>Daphniola graeca</tp:taxon-name></italic>. <xref ref-type="bibr" rid="B9">Falniowski et al. (2007)</xref>, using morphological and <italic>COI</italic> sequence data, showed that <italic><tp:taxon-name>Daphniola exigua</tp:taxon-name></italic> and <italic><tp:taxon-name>Daphniola graeca</tp:taxon-name></italic> are conspecific both belonging to <italic><tp:taxon-name>Daphniola exigua</tp:taxon-name></italic>.</p></tp:treatment-sec><tp:treatment-sec><!--Section generated to contain objects referenced in tp:taxon-treatment.--><fig id="F3" position="float" orientation="portrait"><label>Figure 3.</label><caption><p>Hydrobioids collectedduring the survey in mainland and insular Greece. <bold>A</bold> <italic><tp:taxon-name>Daphniola exigua</tp:taxon-name></italic> (dorsal and ventral view) <bold>B</bold> <italic><tp:taxon-name>Isimerope semele</tp:taxon-name></italic> (dorsal and ventral view, Megali Vrysi) <bold>C</bold> <italic><tp:taxon-name>Pseudoislamia balcanica</tp:taxon-name></italic> (dorsal and ventral view, Ag. Sophia) <bold>D</bold> <italic><tp:taxon-name>Pseudamnicola pieperi</tp:taxon-name></italic> (Olympos) <bold>E</bold> <italic><tp:taxon-name>Radomaniola</tp:taxon-name></italic> cf. <italic>curta</italic> (spring of Louros river) <bold>F</bold> <italic><tp:taxon-name>Radomaniola</tp:taxon-name></italic> cf. <italic>curta</italic> (Ag. Sophia spring) <bold>G</bold> <italic><tp:taxon-name>Trichonia trichonica</tp:taxon-name></italic> <bold>H</bold> <italic><tp:taxon-name>Pseudobithynia eubooensis</tp:taxon-name></italic>. Scale bar 1 mm.</p></caption><graphic xmlns:xlink="http://www.w3.org/1999/xlink" xlink:href="ZooKeys-350-001-g003.jpg" position="float" orientation="portrait" xlink:type="simple"/></fig></tp:treatment-sec><ref-list><ref id="B38"><mixed-citation xmlns:xlink="http://www.w3.org/1999/xlink" xlink:type="simple"><person-group><name name-style="western"><surname>Schütt</surname><given-names>H</given-names></name></person-group> (<year>1980</year>) <article-title>Zur Kenntnis griechischer Hydrobiiden.</article-title><source>Archiv für Molluskenkunde</source><volume>110</volume>: <fpage>115</fpage>-<lpage>149</lpage>.</mixed-citation></ref><ref id="B9"><mixed-citation xmlns:xlink="http://www.w3.org/1999/xlink" xlink:type="simple"><person-group><name name-style="western"><surname>Falniowski</surname><given-names>A</given-names></name><name name-style="western"><surname>Szarowska</surname><given-names>M</given-names></name><name name-style="western"><surname>Grzmil</surname><given-names>P</given-names></name></person-group> (<year>2007</year>) <article-title><italic>Daphniola</italic> Radoman, 1973 (Gastropoda: Hydrobiidae): shell biometry, mtDNA, and the Pliocene flooding.</article-title><source>Journal of Natural History</source><volume>41</volume>: <fpage>2301</fpage>-<lpage>2311</lpage>. doi: <ext-link ext-link-type="uri" xlink:href="http://dx.doi.org/10.1080/00222930701630733" xlink:type="simple">10.1080/00222930701630733</ext-link></mixed-citation></ref><ref id="B30"><mixed-citation xmlns:xlink="http://www.w3.org/1999/xlink" xlink:type="simple"><person-group><name name-style="western"><surname>Radoman</surname><given-names>P</given-names></name></person-group> (<year>1973</year>) <article-title>New classification of fresh and brackish water Prosobranchia from the Balkans and Asia Minor.</article-title><source>Posebna Izdanja, Prirodnjacki Musej u Beogradu</source><volume>32</volume>: <fpage>1</fpage>-<lpage>30</lpage>.</mixed-citation></ref><ref id="B32"><mixed-citation xmlns:xlink="http://www.w3.org/1999/xlink" xlink:type="simple"><person-group><name name-style="western"><surname>Radoman</surname><given-names>P</given-names></name></person-group> (<year>1983</year>) <article-title>Hydrobioidea, a Superfamily of Prosobranchia (Gastropoda)</article-title>, <chapter-title>I. Systematics.</chapter-title><institution xlink:type="simple">Serbian Academy of Sciences and Arts</institution>, <source>Monographs DXLVII</source>, <publisher-name>Department of Sciences</publisher-name><volume>57</volume>: <lpage>256</lpage> pp.</mixed-citation></ref></ref-list></tp:taxon-treatment>
