# Supplementary material for: The hydrobioid freshwater gastropods (Caenogastropoda, Truncatelloidea) of Greece: new records, taxonomic re-assessments using DNA sequence data and an update of the IUCN Red List Categories
Source: Zookeys. 2013 Nov 14;(350):1–20. doi: 10.3897/zookeys.350.6001 (PMC3837496; doi:10.3897/zookeys.350.6001)
Supplement: XML Treatment for Graecoanatolica vegorriticola [file zookeys.350.6001-treatment6.xml]

<!DOCTYPE tp:taxon-treatment
  PUBLIC "-//TaxonX//DTD Taxonomic Treatment Publishing DTD v0 20100105//EN" "tax-treatment-NSO.dtd">
<tp:taxon-treatment xmlns:tp="http://www.plazi.org/taxpub"><tp:treatment-meta><mixed-citation publication-type="journal"><person-group><name><surname>Radea</surname><given-names>Canella</given-names></name><name><surname>Parmakelis</surname><given-names>Aristeidis</given-names></name><name><surname>Papadogiannis</surname><given-names>Vassilis</given-names></name><name><surname>Charou</surname><given-names>Despoina</given-names></name><name><surname>Triantis</surname><given-names>Kostas A.</given-names></name></person-group><article-title>The hydrobioid freshwater gastropods (Caenogastropoda, Truncatelloidea) of Greece: new records, taxonomic re-assessments using DNA sequence data and an update of the IUCN Red List Categories</article-title><source>Zookeys</source><day>14</day><month>11</month><year>2013</year><volume>2013</volume><issue>350</issue><fpage>1</fpage><lpage>20</lpage><pub-id pub-id-type="doi">10.3897/zookeys.350.6001</pub-id></mixed-citation></tp:treatment-meta><tp:nomenclature><tp:taxon-name>
                                <tp:taxon-name-part taxon-name-part-type="genus">Graecoanatolica</tp:taxon-name-part>
                                <tp:taxon-name-part taxon-name-part-type="species">vegorriticola</tp:taxon-name-part>
                                <object-id xmlns:xlink="http://www.w3.org/1999/xlink" xlink:type="simple">http://species-id.net/wiki/Graecoanatolica_vegorriticola</object-id>
                            </tp:taxon-name><tp:taxon-authority>(Schütt, 1962)</tp:taxon-authority><xref ref-type="fig" rid="F4">Figure 4</xref></tp:nomenclature><tp:treatment-sec sec-type="New records"><title>New records.</title><p>Nom. VOIOTIAS: Krya spring in Livadia, ca 240 m asl, <named-content xmlns:xlink="http://www.w3.org/1999/xlink" content-type="dwc:verbatimCoordinates" xlink:type="simple">38°25'49"N, 22°52'22"E</named-content>, 17.iv.2012, Radea and Constantinidis; spring Pigi Chariton close to Orchomenos, ca 170 m asl, <named-content xmlns:xlink="http://www.w3.org/1999/xlink" content-type="dwc:verbatimCoordinates" xlink:type="simple">38°29'41"N, 22°58'23"E</named-content>, 17.iv.2012, Radea and Constantinidis.</p><p>Nom. PELLAS: Lake Vegorritis, stony bank close to Peraia, ca 515 m asl, <named-content xmlns:xlink="http://www.w3.org/1999/xlink" content-type="dwc:verbatimCoordinates" xlink:type="simple">40°44'38"N, 21°49'07"E</named-content>, 15.xi.2012, Radea and Parmakelis.</p></tp:treatment-sec><tp:treatment-sec sec-type="Remarks"><title>Remarks.</title><p><italic><tp:taxon-name>Graecoanatolica vegorriticola</tp:taxon-name></italic> was initially described as <italic><tp:taxon-name>Hydrobia vegorriticola</tp:taxon-name></italic> by <xref ref-type="bibr" rid="B37">Schütt (1962)</xref> from Lake Vegorritis and, according to <xref ref-type="bibr" rid="B32">Radoman (1983)</xref>, the small island nearby the north bank of the lake, not far from Arnissa town, is the type locality of this species. The species was known from Lake Vegorritis and Lake Petron (<xref ref-type="bibr" rid="B37">Schütt 1962</xref>). <xref ref-type="bibr" rid="B35">Reischütz and Stummer (1990)</xref> and <xref ref-type="bibr" rid="B21">Hemmen and Reischütz (1996)</xref> report the presence of this species in the waterfalls of Edessa town, Central Macedonia in 1979, 1987 and 1995.</p><!--PageBreak--><p>According to <xref ref-type="bibr" rid="B39">Schütt (1985)</xref>, the abundance of <italic><tp:taxon-name>Graecoanatolica vegorriticola</tp:taxon-name></italic> used to be very high in the stony bank of Lake Vegorritis. Later on, <xref ref-type="bibr" rid="B40">Szarowska (2006)</xref> reported that only empty shells were found in Vegorritis in 2003. Moreover, <xref ref-type="bibr" rid="B2">Albrecht et al. (2006)</xref> found neither alive nor empty shells in 2005.</p><p>We found a low abundance population of <italic><tp:taxon-name>Graecoanatolica vegorriticola</tp:taxon-name></italic> on the banks of Lake Vegorritis south of Arnissa town. Furthermore, two high abundance populationsof <italic><tp:taxon-name>Graecoanatolica</tp:taxon-name></italic> cf. <italic>vegorriticola</italic> with many mature individuals were discovered in Livadia and Orchomenos, Central Greece, ca 270 km away from the type locality of <italic><tp:taxon-name>Graecoanatolica vegorriticola</tp:taxon-name></italic>.</p><p><italic>COI</italic> sequence data generated from specimens that have been collected from Lake Vegorritis, Livadia and Orchomenos were used to elucidate the taxonomic status of the populations inhabiting the latter two localities. In total, we obtained eight <italic>COI</italic> sequences of <italic><tp:taxon-name>Graecoanatolica vegorriticola</tp:taxon-name></italic> specimens from Lake Vegorritis, two sequences of <italic><tp:taxon-name>Graecoanatolica</tp:taxon-name></italic> from Livadia and six sequences from Orchomenos (<xref ref-type="table" rid="T1">Table 1</xref>). The <italic>COI</italic> sequence divergence separating specimens from these populations and those of <italic><tp:taxon-name>Graecoanatolica vegorriticola</tp:taxon-name></italic> from Lake Vegorritis is 1.7%. The two newly discovered localities are heavily influenced by tourism and agriculture.</p><p>During the field survey, we devoted significant effort in finding and collecting alive specimens of the other Balkan species of this genus, <italic><tp:taxon-name>Graecoanatolica macedonica</tp:taxon-name></italic>, in the Greek part of Lake Dojran. Unfortunately, only empty shells (some of the specimens looking to have recently died) were retrieved.</p><fig id="F4" position="float" orientation="portrait"><label>Figure 4.</label><caption><p><italic><tp:taxon-name>Graecoanatolica vegorriticola</tp:taxon-name></italic> <bold>A</bold> Krya spring, Voiotia <bold>B</bold> Pigi Chariton, Voiotia <bold>C</bold> Lake Vegorritis, Pella. Scale bar 1 mm.</p></caption><graphic xmlns:xlink="http://www.w3.org/1999/xlink" xlink:href="ZooKeys-350-001-g004.jpg" position="float" orientation="portrait" xlink:type="simple"/></fig><!--PageBreak--></tp:treatment-sec><tp:treatment-sec><!--Section generated to contain objects referenced in tp:taxon-treatment.--><table-wrap id="T1" position="float" orientation="portrait"><label>Table 1.</label><caption><p>Details on the origin of the specimens used in the <italic>COI</italic> sequence divergence analyses.</p></caption><table><tbody><tr><th rowspan="1" colspan="1">Species</th><th rowspan="1" colspan="1">Number of specimens</th><th rowspan="1" colspan="1">Nomos</th><th rowspan="1" colspan="1">Exact locality</th><th rowspan="1" colspan="1">Habitat</th><th rowspan="1" colspan="1">Latitude, Longitude</th><th rowspan="1" colspan="1">Sample code</th><th rowspan="1" colspan="1"><italic>COI</italic> Accession Numbers</th></tr><tr><td rowspan="1" colspan="1"><italic><tp:taxon-name>Graecoanatolica vegorriticola</tp:taxon-name></italic></td><td rowspan="1" colspan="1">6</td><td rowspan="1" colspan="1">Voiotia</td><td rowspan="1" colspan="1">Orchomenos, Pigi Chariton</td><td rowspan="1" colspan="1">Spring</td><td rowspan="1" colspan="1"><named-content xmlns:xlink="http://www.w3.org/1999/xlink" content-type="dwc:verbatimCoordinates" xlink:type="simple">38°29'41"N, 22°58'23"E</named-content></td><td rowspan="1" colspan="1">GraVeg_Cha</td><td rowspan="1" colspan="1"><ext-link xmlns:xlink="http://www.w3.org/1999/xlink" ext-link-type="uri" xlink:href="http://www.ncbi.nlm.nih.gov/nuccore/KF758767" xlink:type="simple">KF758767</ext-link>-<ext-link xmlns:xlink="http://www.w3.org/1999/xlink" ext-link-type="uri" xlink:href="http://www.ncbi.nlm.nih.gov/nuccore/KF758772" xlink:type="simple">72</ext-link></td></tr><tr><td rowspan="1" colspan="1"><italic><tp:taxon-name>Graecoanatolica vegorriticola</tp:taxon-name></italic></td><td rowspan="1" colspan="1">2</td><td rowspan="1" colspan="1">Voiotia</td><td rowspan="1" colspan="1">Livadia, Spring of Krya</td><td rowspan="1" colspan="1">Spring</td><td rowspan="1" colspan="1"><named-content xmlns:xlink="http://www.w3.org/1999/xlink" content-type="dwc:verbatimCoordinates" xlink:type="simple">38°25'49"N, 22°52'22"E</named-content></td><td rowspan="1" colspan="1">GraVeg_Kr1</td><td rowspan="1" colspan="1"><ext-link xmlns:xlink="http://www.w3.org/1999/xlink" ext-link-type="uri" xlink:href="http://www.ncbi.nlm.nih.gov/nuccore/KF758773" xlink:type="simple">KF758773</ext-link>-<ext-link xmlns:xlink="http://www.w3.org/1999/xlink" ext-link-type="uri" xlink:href="http://www.ncbi.nlm.nih.gov/nuccore/KF758774" xlink:type="simple">74</ext-link></td></tr><tr><td rowspan="1" colspan="1"><italic><tp:taxon-name>Graecoanatolica vegorriticola</tp:taxon-name></italic></td><td rowspan="1" colspan="1">8</td><td rowspan="1" colspan="1">Pella</td><td rowspan="1" colspan="1">Pella, Vegorritis Lake</td><td rowspan="1" colspan="1">Lake</td><td rowspan="1" colspan="1"><named-content xmlns:xlink="http://www.w3.org/1999/xlink" content-type="dwc:verbatimCoordinates" xlink:type="simple">40°44'38"N, 21°49'07"E</named-content></td><td rowspan="1" colspan="1">GraVeg_Veg</td><td rowspan="1" colspan="1"><ext-link xmlns:xlink="http://www.w3.org/1999/xlink" ext-link-type="uri" xlink:href="http://www.ncbi.nlm.nih.gov/nuccore/KF758775" xlink:type="simple">KF758775</ext-link>-<ext-link xmlns:xlink="http://www.w3.org/1999/xlink" ext-link-type="uri" xlink:href="http://www.ncbi.nlm.nih.gov/nuccore/KF758782" xlink:type="simple">82</ext-link></td></tr><tr><td rowspan="1" colspan="1"><italic><tp:taxon-name>Pseudamnicola macrostoma macrostoma</tp:taxon-name></italic></td><td rowspan="1" colspan="1">1</td><td rowspan="1" colspan="1">Attiki</td><td rowspan="1" colspan="1">Marathon, Kato Souli</td><td rowspan="1" colspan="1">Stream</td><td rowspan="1" colspan="1"><named-content xmlns:xlink="http://www.w3.org/1999/xlink" content-type="dwc:verbatimCoordinates" xlink:type="simple">38°09'28"N, 24°00'19"E</named-content></td><td rowspan="1" colspan="1">PsdMac_KaSou</td><td rowspan="1" colspan="1"><ext-link xmlns:xlink="http://www.w3.org/1999/xlink" ext-link-type="uri" xlink:href="http://www.ncbi.nlm.nih.gov/nuccore/KF758783" xlink:type="simple">KF758783</ext-link></td></tr><tr><td rowspan="1" colspan="1"><italic><tp:taxon-name>Pseudamnicola macrostoma negropontina</tp:taxon-name></italic></td><td rowspan="1" colspan="1">1</td><td rowspan="1" colspan="1">Evvoia</td><td rowspan="1" colspan="1">Marmaris</td><td rowspan="1" colspan="1">-</td><td rowspan="1" colspan="1"/><td rowspan="1" colspan="1">-</td><td rowspan="1" colspan="1"><ext-link xmlns:xlink="http://www.w3.org/1999/xlink" ext-link-type="uri" xlink:href="http://www.ncbi.nlm.nih.gov/nuccore/EF061915" xlink:type="simple">EF061915</ext-link> (<xref ref-type="bibr" rid="B40">Szarowska et al. 2006</xref>) <xref ref-type="fn" rid="TN1.1">†</xref></td></tr></tbody></table><table-wrap-foot><fn id="TN1.1"><p>† According to the GenBank registration records the locality of origin of <ext-link xmlns:xlink="http://www.w3.org/1999/xlink" ext-link-type="uri" xlink:href="http://www.ncbi.nlm.nih.gov/nuccore/EF061915" xlink:type="simple">EF061915</ext-link> is Kato Souli. However, this must be an erroneous record since in the reference (<xref ref-type="bibr" rid="B40">Szarowska et al. 2006</xref>) associated with this accession number, it is clearly stated that the specimen of <italic><tp:taxon-name>Pseudamnicola macrostoma negropontina</tp:taxon-name></italic> originated from Marmaris (Marmari) in Evvoia Island.</p></fn></table-wrap-foot></table-wrap><fn-group><fn id="TN1.1"><p>† According to the GenBank registration records the locality of origin of <ext-link xmlns:xlink="http://www.w3.org/1999/xlink" ext-link-type="uri" xlink:href="http://www.ncbi.nlm.nih.gov/nuccore/EF061915" xlink:type="simple">EF061915</ext-link> is Kato Souli. However, this must be an erroneous record since in the reference (<xref ref-type="bibr" rid="B40">Szarowska et al. 2006</xref>) associated with this accession number, it is clearly stated that the specimen of <italic><tp:taxon-name>Pseudamnicola macrostoma negropontina</tp:taxon-name></italic> originated from Marmaris (Marmari) in Evvoia Island.</p></fn></fn-group></tp:treatment-sec><ref-list><ref id="B37"><mixed-citation xmlns:xlink="http://www.w3.org/1999/xlink" xlink:type="simple"><person-group><name name-style="western"><surname>Schütt</surname><given-names>H</given-names></name></person-group> (<year>1962</year>) <article-title>Neue Süßwasser-Prosobranchier Griechenlands.</article-title><source>Archiv für Molluskenkunde</source><volume>91</volume>: <fpage>157</fpage>-<lpage>166</lpage>.</mixed-citation></ref><ref id="B32"><mixed-citation xmlns:xlink="http://www.w3.org/1999/xlink" xlink:type="simple"><person-group><name name-style="western"><surname>Radoman</surname><given-names>P</given-names></name></person-group> (<year>1983</year>) <article-title>Hydrobioidea, a Superfamily of Prosobranchia (Gastropoda)</article-title>, <chapter-title>I. Systematics.</chapter-title><institution xlink:type="simple">Serbian Academy of Sciences and Arts</institution>, <source>Monographs DXLVII</source>, <publisher-name>Department of Sciences</publisher-name><volume>57</volume>: <lpage>256</lpage> pp.</mixed-citation></ref><ref id="B35"><mixed-citation xmlns:xlink="http://www.w3.org/1999/xlink" xlink:type="simple"><person-group><name name-style="western"><surname>Reischütz</surname><given-names>P</given-names></name><name name-style="western"><surname>Stummer</surname><given-names>B</given-names></name></person-group> (<year>1990</year>) <article-title>Zur Verbreitung von <italic>Graecoanatolica vegorriticola</italic> (Schütt) (Hydrobioidea, Prosobranchia).</article-title><source>Mitteilungen der Zoologischen Gesellschaft in Braunau</source><volume>5</volume>: <fpage>183</fpage>-<lpage>184</lpage>.</mixed-citation></ref><ref id="B21"><mixed-citation xmlns:xlink="http://www.w3.org/1999/xlink" xlink:type="simple"><person-group><name name-style="western"><surname>Hemmen</surname><given-names>J</given-names></name><name name-style="western"><surname>Reischütz</surname><given-names>PL</given-names></name></person-group> (<year>1996</year>) <article-title>Nachtrag zur Kenntnis der Molluskenfauna der Wasserfalle von Edessa (Mazedonien, Griechenland).</article-title><source>Nachrichtenblatt der Ersten Vorarlberger Malakologischen Gesellschaft</source><volume>4</volume>: <lpage>14</lpage>.</mixed-citation></ref><ref id="B39"><mixed-citation xmlns:xlink="http://www.w3.org/1999/xlink" xlink:type="simple"><person-group><name name-style="western"><surname>Schütt</surname><given-names>H</given-names></name></person-group> (<year>1985</year>) <article-title>Malakologische Kurzberichte - Die Mollusken des Vegorritis-Sees in Makedonien.</article-title><source>Mitteilungen der Zoologischen Gesellschaft Braunau</source><volume>4</volume>: <fpage>301</fpage>-<lpage>306</lpage>.</mixed-citation></ref><ref id="B40"><mixed-citation xmlns:xlink="http://www.w3.org/1999/xlink" xlink:type="simple"><person-group><name name-style="western"><surname>Szarowska</surname><given-names>M</given-names></name></person-group> (<year>2006</year>) <article-title>Molecular phylogeny, systematics and morphological character evolution in the balkan Rissooidea (Caenogastropoda).</article-title><source>Folia Malacologica</source><volume>14</volume>: <fpage>99</fpage>-<lpage>168</lpage>.</mixed-citation></ref><ref id="B2"><mixed-citation xmlns:xlink="http://www.w3.org/1999/xlink" xlink:type="simple"><person-group><name name-style="western"><surname>Albrecht</surname><given-names>C</given-names></name><name name-style="western"><surname>Lohfink</surname><given-names>D</given-names></name><name name-style="western"><surname>Schultheiss</surname><given-names>R</given-names></name></person-group> (<year>2006</year>) <article-title>Dramatic decline and loss of mollusc diversity in long-lived lakes in Greece.</article-title><source>Tentacle</source><volume>14</volume>: <fpage>11</fpage>-<lpage>13</lpage>.</mixed-citation></ref></ref-list></tp:taxon-treatment>
