# Supplementary material for: The hydrobioid freshwater gastropods (Caenogastropoda, Truncatelloidea) of Greece: new records, taxonomic re-assessments using DNA sequence data and an update of the IUCN Red List Categories
Source: Zookeys. 2013 Nov 14;(350):1–20. doi: 10.3897/zookeys.350.6001 (PMC3837496; doi:10.3897/zookeys.350.6001)
Supplement: XML Treatment for Isimerope semele [file zookeys.350.6001-treatment7.xml]

<!DOCTYPE tp:taxon-treatment
  PUBLIC "-//TaxonX//DTD Taxonomic Treatment Publishing DTD v0 20100105//EN" "tax-treatment-NSO.dtd">
<tp:taxon-treatment xmlns:tp="http://www.plazi.org/taxpub"><tp:treatment-meta><mixed-citation publication-type="journal"><person-group><name><surname>Radea</surname><given-names>Canella</given-names></name><name><surname>Parmakelis</surname><given-names>Aristeidis</given-names></name><name><surname>Papadogiannis</surname><given-names>Vassilis</given-names></name><name><surname>Charou</surname><given-names>Despoina</given-names></name><name><surname>Triantis</surname><given-names>Kostas A.</given-names></name></person-group><article-title>The hydrobioid freshwater gastropods (Caenogastropoda, Truncatelloidea) of Greece: new records, taxonomic re-assessments using DNA sequence data and an update of the IUCN Red List Categories</article-title><source>Zookeys</source><day>14</day><month>11</month><year>2013</year><volume>2013</volume><issue>350</issue><fpage>1</fpage><lpage>20</lpage><pub-id pub-id-type="doi">10.3897/zookeys.350.6001</pub-id></mixed-citation></tp:treatment-meta><tp:nomenclature><tp:taxon-name>
                                <tp:taxon-name-part taxon-name-part-type="genus">Isimerope</tp:taxon-name-part>
                                <tp:taxon-name-part taxon-name-part-type="species">semele</tp:taxon-name-part>
                                <object-id xmlns:xlink="http://www.w3.org/1999/xlink" xlink:type="simple">http://species-id.net/wiki/Isimerope_semele</object-id>
                            </tp:taxon-name><tp:taxon-authority>Radea &amp; Parmakelis, 2013</tp:taxon-authority><xref ref-type="fig" rid="F3">Figure 3</xref></tp:nomenclature><tp:treatment-sec sec-type="Remarks"><title>Remarks.</title><p><italic><tp:taxon-name>Isimerope semele</tp:taxon-name></italic> was found in three localities of Peloponnisos, two in Nom. ARGOLIDAS (Megali Vrysi and “Second Spring”) and one in Nom. ARKADIAS (Elissonas River, Piana) (<xref ref-type="bibr" rid="B29">Radea et al. 2013</xref>). A fourth population of <italic><tp:taxon-name>Isimerope semele</tp:taxon-name></italic> was recorded by <xref ref-type="bibr" rid="B5">Falniowski and Szarowska (2011a)</xref> close to the population in Arkadia and reported by these authors as <italic><tp:taxon-name>Graecoarganiella</tp:taxon-name></italic> sp. The abundance of the known populations of <italic><tp:taxon-name>Isimerope semele</tp:taxon-name></italic> seems to be very low (<xref ref-type="bibr" rid="B5">Falniowski and Szarowska 2011a</xref>, <xref ref-type="bibr" rid="B29">Radea et al. 2013</xref>).</p></tp:treatment-sec><tp:treatment-sec><!--Section generated to contain objects referenced in tp:taxon-treatment.--><fig id="F3" position="float" orientation="portrait"><label>Figure 3.</label><caption><p>Hydrobioids collectedduring the survey in mainland and insular Greece. <bold>A</bold> <italic><tp:taxon-name>Daphniola exigua</tp:taxon-name></italic> (dorsal and ventral view) <bold>B</bold> <italic><tp:taxon-name>Isimerope semele</tp:taxon-name></italic> (dorsal and ventral view, Megali Vrysi) <bold>C</bold> <italic><tp:taxon-name>Pseudoislamia balcanica</tp:taxon-name></italic> (dorsal and ventral view, Ag. Sophia) <bold>D</bold> <italic><tp:taxon-name>Pseudamnicola pieperi</tp:taxon-name></italic> (Olympos) <bold>E</bold> <italic><tp:taxon-name>Radomaniola</tp:taxon-name></italic> cf. <italic>curta</italic> (spring of Louros river) <bold>F</bold> <italic><tp:taxon-name>Radomaniola</tp:taxon-name></italic> cf. <italic>curta</italic> (Ag. Sophia spring) <bold>G</bold> <italic><tp:taxon-name>Trichonia trichonica</tp:taxon-name></italic> <bold>H</bold> <italic><tp:taxon-name>Pseudobithynia eubooensis</tp:taxon-name></italic>. Scale bar 1 mm.</p></caption><graphic xmlns:xlink="http://www.w3.org/1999/xlink" xlink:href="ZooKeys-350-001-g003.jpg" position="float" orientation="portrait" xlink:type="simple"/></fig></tp:treatment-sec><ref-list><ref id="B29"><mixed-citation xmlns:xlink="http://www.w3.org/1999/xlink" xlink:type="simple"><person-group><name name-style="western"><surname>Radea</surname><given-names>C</given-names></name><name name-style="western"><surname>Parmakelis</surname><given-names>A</given-names></name><name name-style="western"><surname>Mourikis</surname><given-names>T</given-names></name><name name-style="western"><surname>Triantis</surname><given-names>KA</given-names></name></person-group> (<year>2013</year>) <article-title><italic>Isimerope</italic>, a new genus of Hydrobiidae (Caenogastropoda: Rissooidea) from Greece.</article-title><source>Journal of Molluscan Studies</source><volume>79</volume>: <fpage>168</fpage>-<lpage>176</lpage>. doi: <ext-link ext-link-type="uri" xlink:href="http://dx.doi.org/10.1093/mollus/eyt010" xlink:type="simple">10.1093/mollus/eyt010</ext-link></mixed-citation></ref><ref id="B5"><mixed-citation xmlns:xlink="http://www.w3.org/1999/xlink" xlink:type="simple"><person-group><name name-style="western"><surname>Falniowski</surname><given-names>A</given-names></name><name name-style="western"><surname>Szarowska</surname><given-names>M</given-names></name></person-group> (<year>2011a</year>) <article-title>A new genus and new species of valvatiform hydrobiid (Rissooidea; Caenogastropoda) from Greece.</article-title><source>Molluscan Research</source><volume>31</volume>: <fpage>189</fpage>-<lpage>199</lpage>.</mixed-citation></ref></ref-list></tp:taxon-treatment>
