# Supplementary material for: The hydrobioid freshwater gastropods (Caenogastropoda, Truncatelloidea) of Greece: new records, taxonomic re-assessments using DNA sequence data and an update of the IUCN Red List Categories
Source: Zookeys. 2013 Nov 14;(350):1–20. doi: 10.3897/zookeys.350.6001 (PMC3837496; doi:10.3897/zookeys.350.6001)
Supplement: XML Treatment for Pseudamnicola negropontina [file zookeys.350.6001-treatment8.xml]

<!DOCTYPE tp:taxon-treatment
  PUBLIC "-//TaxonX//DTD Taxonomic Treatment Publishing DTD v0 20100105//EN" "tax-treatment-NSO.dtd">
<tp:taxon-treatment xmlns:tp="http://www.plazi.org/taxpub"><tp:treatment-meta><mixed-citation publication-type="journal"><person-group><name><surname>Radea</surname><given-names>Canella</given-names></name><name><surname>Parmakelis</surname><given-names>Aristeidis</given-names></name><name><surname>Papadogiannis</surname><given-names>Vassilis</given-names></name><name><surname>Charou</surname><given-names>Despoina</given-names></name><name><surname>Triantis</surname><given-names>Kostas A.</given-names></name></person-group><article-title>The hydrobioid freshwater gastropods (Caenogastropoda, Truncatelloidea) of Greece: new records, taxonomic re-assessments using DNA sequence data and an update of the IUCN Red List Categories</article-title><source>Zookeys</source><day>14</day><month>11</month><year>2013</year><volume>2013</volume><issue>350</issue><fpage>1</fpage><lpage>20</lpage><pub-id pub-id-type="doi">10.3897/zookeys.350.6001</pub-id></mixed-citation></tp:treatment-meta><tp:nomenclature><tp:taxon-name>
                                <tp:taxon-name-part taxon-name-part-type="genus">Pseudamnicola</tp:taxon-name-part>
                                <tp:taxon-name-part taxon-name-part-type="species">negropontina</tp:taxon-name-part>
                                <object-id xmlns:xlink="http://www.w3.org/1999/xlink" xlink:type="simple">http://species-id.net/wiki/Pseudamnicola_negropontina</object-id>
                            </tp:taxon-name><tp:taxon-authority>(Clessin, 1878)</tp:taxon-authority><xref ref-type="fig" rid="F5">Figure 5</xref></tp:nomenclature><tp:treatment-sec sec-type="New records"><title>New records.</title><p>Nom. EVVOIAS: stream with dense vegetation composed mainly by <italic><tp:taxon-name>Nasturtium</tp:taxon-name></italic> sp. and <italic><tp:taxon-name>Helosciadium</tp:taxon-name></italic> sp., on coastal flats 3.2 km NW of Marmari, ca 0 m asl, <named-content xmlns:xlink="http://www.w3.org/1999/xlink" content-type="dwc:verbatimCoordinates" xlink:type="simple">38°04'16"N, 24°18'06"E</named-content>, 26.xi.2012, Radea and Constantinidis.</p></tp:treatment-sec><tp:treatment-sec sec-type="Remarks"><title>Remarks.</title><p>According to <xref ref-type="bibr" rid="B38">Schütt (1980)</xref> this taxon is a subspecies of <italic><tp:taxon-name>Pseudamnicola macrostoma</tp:taxon-name></italic> (Küster, 1853),i.e. <italic><tp:taxon-name>Pseudamnicola macrostoma negropontina</tp:taxon-name></italic> (Clessin, 1878),and it was described from Chalkis in Central Evvoia. Specimens of this taxon were also collected in 1985 and 2003 from an artificial pond in Marmari (<xref ref-type="bibr" rid="B40">Szarowska et al. 2006</xref>).</p><p>The latter authors consider <italic><tp:taxon-name>Pseudamnicola macrostoma negropontina</tp:taxon-name></italic> as a distinct species, <italic><tp:taxon-name>Pseudamnicola negropontina</tp:taxon-name></italic>. The molecular analysis that we performed after finding fresh specimens of <italic><tp:taxon-name>Pseudamnicola macrostoma</tp:taxon-name></italic> in Kato Souli, Attiki, showed that the <italic>COI</italic> sequence divergence separating the two taxa is 5.8% (K-2p model).</p><fig id="F5" position="float" orientation="portrait"><label>Figure 5.</label><caption><p><bold>A</bold> <italic><tp:taxon-name>Pseudamnicola negropontina</tp:taxon-name></italic> <bold>B</bold> <italic><tp:taxon-name>Pseudamnicola macrostoma</tp:taxon-name></italic>. The first whorls of the shells of <italic><tp:taxon-name>Pseudamnicola negropontina</tp:taxon-name></italic> wereheavily encrusted with epibionts. Scale bar 1 mm.</p></caption><graphic xmlns:xlink="http://www.w3.org/1999/xlink" xlink:href="ZooKeys-350-001-g005.jpg" position="float" orientation="portrait" xlink:type="simple"/></fig></tp:treatment-sec><ref-list><ref id="B38"><mixed-citation xmlns:xlink="http://www.w3.org/1999/xlink" xlink:type="simple"><person-group><name name-style="western"><surname>Schütt</surname><given-names>H</given-names></name></person-group> (<year>1980</year>) <article-title>Zur Kenntnis griechischer Hydrobiiden.</article-title><source>Archiv für Molluskenkunde</source><volume>110</volume>: <fpage>115</fpage>-<lpage>149</lpage>.</mixed-citation></ref><ref id="B40"><mixed-citation xmlns:xlink="http://www.w3.org/1999/xlink" xlink:type="simple"><person-group><name name-style="western"><surname>Szarowska</surname><given-names>M</given-names></name></person-group> (<year>2006</year>) <article-title>Molecular phylogeny, systematics and morphological character evolution in the balkan Rissooidea (Caenogastropoda).</article-title><source>Folia Malacologica</source><volume>14</volume>: <fpage>99</fpage>-<lpage>168</lpage>.</mixed-citation></ref></ref-list></tp:taxon-treatment>
