# Supplementary material for: The hydrobioid freshwater gastropods (Caenogastropoda, Truncatelloidea) of Greece: new records, taxonomic re-assessments using DNA sequence data and an update of the IUCN Red List Categories
Source: Zookeys. 2013 Nov 14;(350):1–20. doi: 10.3897/zookeys.350.6001 (PMC3837496; doi:10.3897/zookeys.350.6001)
Supplement: XML Treatment for Pseudamnicola (Pseudamnicola) pieperi [file zookeys.350.6001-treatment9.xml]

<!DOCTYPE tp:taxon-treatment
  PUBLIC "-//TaxonX//DTD Taxonomic Treatment Publishing DTD v0 20100105//EN" "tax-treatment-NSO.dtd">
<tp:taxon-treatment xmlns:tp="http://www.plazi.org/taxpub"><tp:treatment-meta><mixed-citation publication-type="journal"><person-group><name><surname>Radea</surname><given-names>Canella</given-names></name><name><surname>Parmakelis</surname><given-names>Aristeidis</given-names></name><name><surname>Papadogiannis</surname><given-names>Vassilis</given-names></name><name><surname>Charou</surname><given-names>Despoina</given-names></name><name><surname>Triantis</surname><given-names>Kostas A.</given-names></name></person-group><article-title>The hydrobioid freshwater gastropods (Caenogastropoda, Truncatelloidea) of Greece: new records, taxonomic re-assessments using DNA sequence data and an update of the IUCN Red List Categories</article-title><source>Zookeys</source><day>14</day><month>11</month><year>2013</year><volume>2013</volume><issue>350</issue><fpage>1</fpage><lpage>20</lpage><pub-id pub-id-type="doi">10.3897/zookeys.350.6001</pub-id></mixed-citation></tp:treatment-meta><tp:nomenclature><tp:taxon-name>
                                <tp:taxon-name-part taxon-name-part-type="genus">Pseudamnicola</tp:taxon-name-part>
                                (<tp:taxon-name-part taxon-name-part-type="subgenus">Pseudamnicola</tp:taxon-name-part>)
                                <tp:taxon-name-part taxon-name-part-type="species">pieperi</tp:taxon-name-part>
                                <object-id xmlns:xlink="http://www.w3.org/1999/xlink" xlink:type="simple">http://species-id.net/wiki/Pseudamnicola_pieperi</object-id>
                            </tp:taxon-name><tp:taxon-authority>Schütt, 1980</tp:taxon-authority><xref ref-type="fig" rid="F3">Figure 3</xref></tp:nomenclature><tp:treatment-sec sec-type="New records"><title>New records.</title><p>KARPATHOS island: spring close to Olympos, ca 260 m asl, <named-content xmlns:xlink="http://www.w3.org/1999/xlink" content-type="dwc:verbatimCoordinates" xlink:type="simple">35°44'00"N, 27°10'01"E</named-content>, 30.xi.2012, Radea, Bazos, Contantinidis; spring close to Prasteio, ca 220 m asl, <named-content xmlns:xlink="http://www.w3.org/1999/xlink" content-type="dwc:verbatimCoordinates" xlink:type="simple">35°43'01"N, 27°11'00"E</named-content>, 01.xii.2012, Radea, Bazos, Contantinidis; spring, Vananta, ca 0 m asl, <named-content xmlns:xlink="http://www.w3.org/1999/xlink" content-type="dwc:verbatimCoordinates" xlink:type="simple">35°46'00"N, 27°12'01"E</named-content>, 02.xii.2012, Radea, Bazos, Contantinidis; spring close to Spoa, ca 295 m asl, <named-content xmlns:xlink="http://www.w3.org/1999/xlink" content-type="dwc:verbatimCoordinates" xlink:type="simple">35°38'01"N, 27°08'01"E</named-content>, 03.xii.2012, Radea, Bazos, Contantinidis; spring close to Pyles, ca 305 m asl, <named-content xmlns:xlink="http://www.w3.org/1999/xlink" content-type="dwc:verbatimCoordinates" xlink:type="simple">35°31'01"N, 27°07'01"E</named-content>, 03.xii.2012, <!--PageBreak-->Radea, Bazos, Contantinidis; stream crossing the secondary road leading to Ag. Nikolaos temple, ca 740 m asl, <named-content xmlns:xlink="http://www.w3.org/1999/xlink" content-type="dwc:verbatimCoordinates" xlink:type="simple">35°34'36"N, 27°09'39"E</named-content>, 15.iv.2013, Radea and Constantinidis; discharge from the pumps of a water intake built on the spring close to Ag. Nikolaos temple, ca 705 m asl, <named-content xmlns:xlink="http://www.w3.org/1999/xlink" content-type="dwc:verbatimCoordinates" xlink:type="simple">35°34'26"N, 27°09'57"E</named-content> 15.iv.2013, Radea and Constantinidis.</p></tp:treatment-sec><tp:treatment-sec sec-type="Remarks"><title>Remarks.</title><p>This species was collected for the first time by Pieper in 1977 from Aperi in Karpathos Island and described later by <xref ref-type="bibr" rid="B38">Schütt (1980)</xref>. The type locality was the only known locality where <italic><tp:taxon-name>Pseudamnicola pieperi</tp:taxon-name></italic> occurred.</p><p>In 2012, we found several specimens of <italic><tp:taxon-name>Pseudamnicola pieperi</tp:taxon-name></italic> in the type locality. The seven new localities, where the species was found, are located in the central and northern part of the island. In the majority of the new localities, the population abundance was medium to high.</p></tp:treatment-sec><tp:treatment-sec><!--Section generated to contain objects referenced in tp:taxon-treatment.--><fig id="F3" position="float" orientation="portrait"><label>Figure 3.</label><caption><p>Hydrobioids collectedduring the survey in mainland and insular Greece. <bold>A</bold> <italic><tp:taxon-name>Daphniola exigua</tp:taxon-name></italic> (dorsal and ventral view) <bold>B</bold> <italic><tp:taxon-name>Isimerope semele</tp:taxon-name></italic> (dorsal and ventral view, Megali Vrysi) <bold>C</bold> <italic><tp:taxon-name>Pseudoislamia balcanica</tp:taxon-name></italic> (dorsal and ventral view, Ag. Sophia) <bold>D</bold> <italic><tp:taxon-name>Pseudamnicola pieperi</tp:taxon-name></italic> (Olympos) <bold>E</bold> <italic><tp:taxon-name>Radomaniola</tp:taxon-name></italic> cf. <italic>curta</italic> (spring of Louros river) <bold>F</bold> <italic><tp:taxon-name>Radomaniola</tp:taxon-name></italic> cf. <italic>curta</italic> (Ag. Sophia spring) <bold>G</bold> <italic><tp:taxon-name>Trichonia trichonica</tp:taxon-name></italic> <bold>H</bold> <italic><tp:taxon-name>Pseudobithynia eubooensis</tp:taxon-name></italic>. Scale bar 1 mm.</p></caption><graphic xmlns:xlink="http://www.w3.org/1999/xlink" xlink:href="ZooKeys-350-001-g003.jpg" position="float" orientation="portrait" xlink:type="simple"/></fig></tp:treatment-sec><ref-list><ref id="B38"><mixed-citation xmlns:xlink="http://www.w3.org/1999/xlink" xlink:type="simple"><person-group><name name-style="western"><surname>Schütt</surname><given-names>H</given-names></name></person-group> (<year>1980</year>) <article-title>Zur Kenntnis griechischer Hydrobiiden.</article-title><source>Archiv für Molluskenkunde</source><volume>110</volume>: <fpage>115</fpage>-<lpage>149</lpage>.</mixed-citation></ref></ref-list></tp:taxon-treatment>
