# Supplementary material for: The hydrobioid freshwater gastropods (Caenogastropoda, Truncatelloidea) of Greece: new records, taxonomic re-assessments using DNA sequence data and an update of the IUCN Red List Categories
Source: Zookeys. 2013 Nov 14;(350):1–20. doi: 10.3897/zookeys.350.6001 (PMC3837496; doi:10.3897/zookeys.350.6001)
Supplement: XML Treatment for Pseudoislamia balcanica [file zookeys.350.6001-treatment10.xml]

<!DOCTYPE tp:taxon-treatment
  PUBLIC "-//TaxonX//DTD Taxonomic Treatment Publishing DTD v0 20100105//EN" "tax-treatment-NSO.dtd">
<tp:taxon-treatment xmlns:tp="http://www.plazi.org/taxpub"><tp:treatment-meta><mixed-citation publication-type="journal"><person-group><name><surname>Radea</surname><given-names>Canella</given-names></name><name><surname>Parmakelis</surname><given-names>Aristeidis</given-names></name><name><surname>Papadogiannis</surname><given-names>Vassilis</given-names></name><name><surname>Charou</surname><given-names>Despoina</given-names></name><name><surname>Triantis</surname><given-names>Kostas A.</given-names></name></person-group><article-title>The hydrobioid freshwater gastropods (Caenogastropoda, Truncatelloidea) of Greece: new records, taxonomic re-assessments using DNA sequence data and an update of the IUCN Red List Categories</article-title><source>Zookeys</source><day>14</day><month>11</month><year>2013</year><volume>2013</volume><issue>350</issue><fpage>1</fpage><lpage>20</lpage><pub-id pub-id-type="doi">10.3897/zookeys.350.6001</pub-id></mixed-citation></tp:treatment-meta><tp:nomenclature><tp:taxon-name>
                                <tp:taxon-name-part taxon-name-part-type="genus">Pseudoislamia</tp:taxon-name-part>
                                <tp:taxon-name-part taxon-name-part-type="species">balcanica</tp:taxon-name-part>
                                <object-id xmlns:xlink="http://www.w3.org/1999/xlink" xlink:type="simple">http://species-id.net/wiki/Pseudoislamia_balcanica</object-id>
                            </tp:taxon-name><tp:taxon-authority>Radoman, 1979</tp:taxon-authority><xref ref-type="fig" rid="F3">Figure 3</xref></tp:nomenclature><tp:treatment-sec sec-type="New records"><title>New records.</title><p>Nom. AITOLOAKARNANIAS: Lake Trichonis, N shore close to Dougri, ca 15 m asl, <named-content xmlns:xlink="http://www.w3.org/1999/xlink" content-type="dwc:verbatimCoordinates" xlink:type="simple">38°36'01"N, 21°34'10"E</named-content>, two specimens on leaves and stems of <!--PageBreak--><italic><tp:taxon-name>Myriophyllum</tp:taxon-name></italic> sp., depth 2–4 m, 09.iii.2012, Radea, Charou, Papadogiannis, Parmakelis; spring close to Ag. Sophia, 3 km NW from Thermos, ca 305 m asl, <named-content xmlns:xlink="http://www.w3.org/1999/xlink" content-type="dwc:verbatimCoordinates" xlink:type="simple">38°34'59"N, 21°38'56"E</named-content>, three mature and some immature specimens on stones, 10.iii.2012, Radea, Charou, Papadogiannis, Parmakelis.</p></tp:treatment-sec><tp:treatment-sec sec-type="Remarks"><title>Remarks.</title><p><italic><tp:taxon-name>Pseudoislamia balcanica</tp:taxon-name></italic> is an endemic species previously known only from its type locality, the NE rocky banks of Lake Trichonis near Myrtia (<xref ref-type="bibr" rid="B32">Radoman 1983</xref>). <xref ref-type="bibr" rid="B40">Szarowska (2006)</xref> considers this species to be extinct. In 2007 and 2008, two small populations were found near Myrtia by <xref ref-type="bibr" rid="B1">Albrecht et al. (2009)</xref>. Our sampling revealed that although <italic><tp:taxon-name>Pseudoislamia balcanica</tp:taxon-name></italic> forms small sized populations,it is more widespread than previously thought and thrives both in lentic and lotic waters.</p></tp:treatment-sec><tp:treatment-sec><!--Section generated to contain objects referenced in tp:taxon-treatment.--><fig id="F3" position="float" orientation="portrait"><label>Figure 3.</label><caption><p>Hydrobioids collectedduring the survey in mainland and insular Greece. <bold>A</bold> <italic><tp:taxon-name>Daphniola exigua</tp:taxon-name></italic> (dorsal and ventral view) <bold>B</bold> <italic><tp:taxon-name>Isimerope semele</tp:taxon-name></italic> (dorsal and ventral view, Megali Vrysi) <bold>C</bold> <italic><tp:taxon-name>Pseudoislamia balcanica</tp:taxon-name></italic> (dorsal and ventral view, Ag. Sophia) <bold>D</bold> <italic><tp:taxon-name>Pseudamnicola pieperi</tp:taxon-name></italic> (Olympos) <bold>E</bold> <italic><tp:taxon-name>Radomaniola</tp:taxon-name></italic> cf. <italic>curta</italic> (spring of Louros river) <bold>F</bold> <italic><tp:taxon-name>Radomaniola</tp:taxon-name></italic> cf. <italic>curta</italic> (Ag. Sophia spring) <bold>G</bold> <italic><tp:taxon-name>Trichonia trichonica</tp:taxon-name></italic> <bold>H</bold> <italic><tp:taxon-name>Pseudobithynia eubooensis</tp:taxon-name></italic>. Scale bar 1 mm.</p></caption><graphic xmlns:xlink="http://www.w3.org/1999/xlink" xlink:href="ZooKeys-350-001-g003.jpg" position="float" orientation="portrait" xlink:type="simple"/></fig></tp:treatment-sec><ref-list><ref id="B32"><mixed-citation xmlns:xlink="http://www.w3.org/1999/xlink" xlink:type="simple"><person-group><name name-style="western"><surname>Radoman</surname><given-names>P</given-names></name></person-group> (<year>1983</year>) <article-title>Hydrobioidea, a Superfamily of Prosobranchia (Gastropoda)</article-title>, <chapter-title>I. Systematics.</chapter-title><institution xlink:type="simple">Serbian Academy of Sciences and Arts</institution>, <source>Monographs DXLVII</source>, <publisher-name>Department of Sciences</publisher-name><volume>57</volume>: <lpage>256</lpage> pp.</mixed-citation></ref><ref id="B40"><mixed-citation xmlns:xlink="http://www.w3.org/1999/xlink" xlink:type="simple"><person-group><name name-style="western"><surname>Szarowska</surname><given-names>M</given-names></name></person-group> (<year>2006</year>) <article-title>Molecular phylogeny, systematics and morphological character evolution in the balkan Rissooidea (Caenogastropoda).</article-title><source>Folia Malacologica</source><volume>14</volume>: <fpage>99</fpage>-<lpage>168</lpage>.</mixed-citation></ref><ref id="B1"><mixed-citation xmlns:xlink="http://www.w3.org/1999/xlink" xlink:type="simple"><person-group><name name-style="western"><surname>Albrecht</surname><given-names>C</given-names></name><name name-style="western"><surname>Hauffe</surname><given-names>T</given-names></name><name name-style="western"><surname>Schreiber</surname><given-names>K</given-names></name><name name-style="western"><surname>Trajanovski</surname><given-names>S</given-names></name><name name-style="western"><surname>Wilke</surname><given-names>T</given-names></name></person-group> (<year>2009</year>) <article-title>Mollusc biodiversity and endemism in the potential ancient Lake Trichonis, Greece.</article-title><source>Malacologia</source><volume>51</volume>: <fpage>357</fpage>-<lpage>375</lpage>. doi: <ext-link ext-link-type="uri" xlink:href="http://dx.doi.org/10.4002/040.051.0209" xlink:type="simple">10.4002/040.051.0209</ext-link></mixed-citation></ref></ref-list></tp:taxon-treatment>
