# Supplementary material for: The hydrobioid freshwater gastropods (Caenogastropoda, Truncatelloidea) of Greece: new records, taxonomic re-assessments using DNA sequence data and an update of the IUCN Red List Categories
Source: Zookeys. 2013 Nov 14;(350):1–20. doi: 10.3897/zookeys.350.6001 (PMC3837496; doi:10.3897/zookeys.350.6001)
Supplement: XML Treatment for Radomaniola cf. curta [file zookeys.350.6001-treatment11.xml]

<!DOCTYPE tp:taxon-treatment
  PUBLIC "-//TaxonX//DTD Taxonomic Treatment Publishing DTD v0 20100105//EN" "tax-treatment-NSO.dtd">
<tp:taxon-treatment xmlns:tp="http://www.plazi.org/taxpub"><tp:treatment-meta><mixed-citation publication-type="journal"><person-group><name><surname>Radea</surname><given-names>Canella</given-names></name><name><surname>Parmakelis</surname><given-names>Aristeidis</given-names></name><name><surname>Papadogiannis</surname><given-names>Vassilis</given-names></name><name><surname>Charou</surname><given-names>Despoina</given-names></name><name><surname>Triantis</surname><given-names>Kostas A.</given-names></name></person-group><article-title>The hydrobioid freshwater gastropods (Caenogastropoda, Truncatelloidea) of Greece: new records, taxonomic re-assessments using DNA sequence data and an update of the IUCN Red List Categories</article-title><source>Zookeys</source><day>14</day><month>11</month><year>2013</year><volume>2013</volume><issue>350</issue><fpage>1</fpage><lpage>20</lpage><pub-id pub-id-type="doi">10.3897/zookeys.350.6001</pub-id></mixed-citation></tp:treatment-meta><tp:nomenclature><tp:taxon-name>
                                <tp:taxon-name-part taxon-name-part-type="genus">Radomaniola</tp:taxon-name-part>
                                <tp:taxon-name-part taxon-name-part-type="uncertainty-rank">cf.</tp:taxon-name-part>
                                <tp:taxon-name-part taxon-name-part-type="species">curta</tp:taxon-name-part>
                            </tp:taxon-name><tp:taxon-authority>(Küster, 1852)</tp:taxon-authority><xref ref-type="fig" rid="F3">Figure 3</xref></tp:nomenclature><tp:treatment-sec sec-type="New records"><title>New records.</title><p>Nom. AITOLOAKARNANIAS: Spring close to Ag. Sophia, 3 km NW from Thermos, ca 305 m asl, <named-content xmlns:xlink="http://www.w3.org/1999/xlink" content-type="dwc:verbatimCoordinates" xlink:type="simple">38°34'59"N, 21°38'56"E</named-content>, 10.iii.2012, Radea, Charou, Papadogiannis, Parmakelis. Nom. IOANNINON: Lake Toumpa, ca 650 m asl, <named-content xmlns:xlink="http://www.w3.org/1999/xlink" content-type="dwc:verbatimCoordinates" xlink:type="simple">39°43'31"N, 20°44'53"E</named-content>, 29.iv.2012, Parmakelis and Triantis; springs of Louros river, ca 285 m asl, <named-content xmlns:xlink="http://www.w3.org/1999/xlink" content-type="dwc:verbatimCoordinates" xlink:type="simple">39°25'56"N, 20°50'25"E</named-content>, 30.iv.2012, Parmakelis and Triantis; spring in Chani Terovo, ca 205 m asl, <named-content xmlns:xlink="http://www.w3.org/1999/xlink" content-type="dwc:verbatimCoordinates" xlink:type="simple">39°23'48"N, 20°50'54"E</named-content>, 30.iv.2012, Parmakelis and Triantis; springs in Ag. Georgios, ca 105 m asl, <named-content xmlns:xlink="http://www.w3.org/1999/xlink" content-type="dwc:verbatimCoordinates" xlink:type="simple">39°16'09"N, 20°51'01"E</named-content>, 30.iv.2012, Parmakelis and Triantis.</p></tp:treatment-sec><tp:treatment-sec sec-type="Remarks"><title>Remarks.</title><p><italic><tp:taxon-name>Radomaniola</tp:taxon-name></italic> was proposed by <xref ref-type="bibr" rid="B40">Szarowska (2006)</xref> as a replacement name for the genus <italic><tp:taxon-name>Orientalina</tp:taxon-name></italic> (Radoman, 1978). According to <xref ref-type="bibr" rid="B32">Radoman (1983)</xref>, the Balkan species <italic><tp:taxon-name>Orientalina curta</tp:taxon-name></italic> (Küster, 1852) may be divided into a few subspecies on the basis of shell properties and the same author reported the presence of the subspecies <italic><tp:taxon-name>Orientalina curta albanica</tp:taxon-name></italic> Radoman, 1973 from the area of Ioannina. However, the shell dimensions of the specimens we collected from localities of Aitoloakarnania and Ioannina, (shell height: 1.90–3.65 mm, shell width: 1.20–1.95 mm, aperture height: 0.85–1.30 mm, aperture width: 0.70–1.20 mm) are similar to those of <italic><tp:taxon-name>Orientalina curta curta</tp:taxon-name></italic> (Küster, 1852) (shell height: 2.31–3.23 mm, shell width: 1.39–1.93 mm, aperture height: 0.92–1.30 mm, aperture width: 0.84–1.18 mm) reported by <xref ref-type="bibr" rid="B32">Radoman (1983)</xref>.</p><p>Recently, <xref ref-type="bibr" rid="B7">Falniowski et al. (2012)</xref> analyzed molecular data from populations of the <!--PageBreak--><italic><tp:taxon-name>Radomaniola</tp:taxon-name></italic>/<italic><tp:taxon-name>Grossuana</tp:taxon-name></italic> group collected from several localities of Greece and other countries of Balkan Peninsula. Two of the Greek localities were “spring in the city centre of Thermos, NE of Trichonida Lake” and “springs of Louros”. In the Bayesian tree based on <italic>COI</italic> sequences provided by <xref ref-type="bibr" rid="B7">Falniowski et al. (2012)</xref>, the specimens from these localities belong to the genus <italic><tp:taxon-name>Radomaniola</tp:taxon-name></italic> s. stricto. The above authors refer to the specimens from Thermos as “<italic><tp:taxon-name>Trichonia kephalovrissonia</tp:taxon-name></italic>” in the Bayesian tree. This fact indicates that <italic><tp:taxon-name>Trichonia kephalovrissonia</tp:taxon-name></italic> Radoman, 1973 [<xref ref-type="bibr" rid="B38">Schütt (1980)</xref> considers this taxon as a synonym of <italic><tp:taxon-name>Semisalsa steindachneri</tp:taxon-name></italic> (Westerlund, 1902) (=<italic><tp:taxon-name>Heleobia (Semisalsa) steindachneri</tp:taxon-name></italic> (Westerlund, 1902)] should be assigned to <italic><tp:taxon-name>Radomaniola kephalovrissonia</tp:taxon-name></italic> (Radoman, 1973). In the Bayesian tree mentioned above, the specimens from Louros seem to be close to <italic><tp:taxon-name>Radomaniola montana</tp:taxon-name></italic> (Radoman, 1973) and rather far from <italic><tp:taxon-name>Radomaniola curta curta</tp:taxon-name></italic> (Küster, 1852) and other <italic><tp:taxon-name>Radomaniola curta</tp:taxon-name></italic> (Küster, 1852) subspecies.</p><p>Despite the fact that our sampling localities (<xref ref-type="fig" rid="F1">Fig. 1</xref>) are situated very close to those of <xref ref-type="bibr" rid="B7">Falniowski et al. (2012)</xref>, we consider that all specimens collected from Aitoloakarnania and Ioannina belong to <italic><tp:taxon-name>Radomaniola curta</tp:taxon-name></italic> as long as only their morphological and anatomical characters have been examined and no molecular data are available.</p></tp:treatment-sec><tp:treatment-sec><!--Section generated to contain objects referenced in tp:taxon-treatment.--><fig id="F3" position="float" orientation="portrait"><label>Figure 3.</label><caption><p>Hydrobioids collectedduring the survey in mainland and insular Greece. <bold>A</bold> <italic><tp:taxon-name>Daphniola exigua</tp:taxon-name></italic> (dorsal and ventral view) <bold>B</bold> <italic><tp:taxon-name>Isimerope semele</tp:taxon-name></italic> (dorsal and ventral view, Megali Vrysi) <bold>C</bold> <italic><tp:taxon-name>Pseudoislamia balcanica</tp:taxon-name></italic> (dorsal and ventral view, Ag. Sophia) <bold>D</bold> <italic><tp:taxon-name>Pseudamnicola pieperi</tp:taxon-name></italic> (Olympos) <bold>E</bold> <italic><tp:taxon-name>Radomaniola</tp:taxon-name></italic> cf. <italic>curta</italic> (spring of Louros river) <bold>F</bold> <italic><tp:taxon-name>Radomaniola</tp:taxon-name></italic> cf. <italic>curta</italic> (Ag. Sophia spring) <bold>G</bold> <italic><tp:taxon-name>Trichonia trichonica</tp:taxon-name></italic> <bold>H</bold> <italic><tp:taxon-name>Pseudobithynia eubooensis</tp:taxon-name></italic>. Scale bar 1 mm.</p></caption><graphic xmlns:xlink="http://www.w3.org/1999/xlink" xlink:href="ZooKeys-350-001-g003.jpg" position="float" orientation="portrait" xlink:type="simple"/></fig><fig id="F1" position="float" orientation="portrait"><label>Figure 1.</label><caption><p>Map showing the administrative units of Greece where “hydrobioid” localities were sampled during the fieldwork of this study.</p></caption><graphic xmlns:xlink="http://www.w3.org/1999/xlink" xlink:href="ZooKeys-350-001-g001.jpg" position="float" orientation="portrait" xlink:type="simple"/></fig></tp:treatment-sec><ref-list><ref id="B40"><mixed-citation xmlns:xlink="http://www.w3.org/1999/xlink" xlink:type="simple"><person-group><name name-style="western"><surname>Szarowska</surname><given-names>M</given-names></name></person-group> (<year>2006</year>) <article-title>Molecular phylogeny, systematics and morphological character evolution in the balkan Rissooidea (Caenogastropoda).</article-title><source>Folia Malacologica</source><volume>14</volume>: <fpage>99</fpage>-<lpage>168</lpage>.</mixed-citation></ref><ref id="B32"><mixed-citation xmlns:xlink="http://www.w3.org/1999/xlink" xlink:type="simple"><person-group><name name-style="western"><surname>Radoman</surname><given-names>P</given-names></name></person-group> (<year>1983</year>) <article-title>Hydrobioidea, a Superfamily of Prosobranchia (Gastropoda)</article-title>, <chapter-title>I. Systematics.</chapter-title><institution xlink:type="simple">Serbian Academy of Sciences and Arts</institution>, <source>Monographs DXLVII</source>, <publisher-name>Department of Sciences</publisher-name><volume>57</volume>: <lpage>256</lpage> pp.</mixed-citation></ref><ref id="B7"><mixed-citation xmlns:xlink="http://www.w3.org/1999/xlink" xlink:type="simple"><person-group><name name-style="western"><surname>Falniowski</surname><given-names>A</given-names></name><name name-style="western"><surname>Szarowska</surname><given-names>M</given-names></name><name name-style="western"><surname>Glöer</surname><given-names>P</given-names></name><name name-style="western"><surname>Pešič</surname><given-names>V</given-names></name></person-group> (<year>2012</year>) <article-title>Molecules vs morphology in the taxonomy of the <italic>Radomaniola</italic>/<italic>Grossuana</italic> group of balkan Rissooidea (Mollusca, Caenogastropoda).</article-title><source>Journal of Conchology</source><volume>41</volume>: <fpage>19</fpage>-<lpage>36</lpage>. doi: <ext-link ext-link-type="uri" xlink:href="http://dx.doi.org/10.2478/v10125-012-0006-2" xlink:type="simple">10.2478/v10125-012-0006-2</ext-link></mixed-citation></ref><ref id="B38"><mixed-citation xmlns:xlink="http://www.w3.org/1999/xlink" xlink:type="simple"><person-group><name name-style="western"><surname>Schütt</surname><given-names>H</given-names></name></person-group> (<year>1980</year>) <article-title>Zur Kenntnis griechischer Hydrobiiden.</article-title><source>Archiv für Molluskenkunde</source><volume>110</volume>: <fpage>115</fpage>-<lpage>149</lpage>.</mixed-citation></ref></ref-list></tp:taxon-treatment>
