# Supplementary material for: The hydrobioid freshwater gastropods (Caenogastropoda, Truncatelloidea) of Greece: new records, taxonomic re-assessments using DNA sequence data and an update of the IUCN Red List Categories
Source: Zookeys. 2013 Nov 14;(350):1–20. doi: 10.3897/zookeys.350.6001 (PMC3837496; doi:10.3897/zookeys.350.6001)
Supplement: XML Treatment for Trichonia trichonica [file zookeys.350.6001-treatment12.xml]

<!DOCTYPE tp:taxon-treatment
  PUBLIC "-//TaxonX//DTD Taxonomic Treatment Publishing DTD v0 20100105//EN" "tax-treatment-NSO.dtd">
<tp:taxon-treatment xmlns:tp="http://www.plazi.org/taxpub"><tp:treatment-meta><mixed-citation publication-type="journal"><person-group><name><surname>Radea</surname><given-names>Canella</given-names></name><name><surname>Parmakelis</surname><given-names>Aristeidis</given-names></name><name><surname>Papadogiannis</surname><given-names>Vassilis</given-names></name><name><surname>Charou</surname><given-names>Despoina</given-names></name><name><surname>Triantis</surname><given-names>Kostas A.</given-names></name></person-group><article-title>The hydrobioid freshwater gastropods (Caenogastropoda, Truncatelloidea) of Greece: new records, taxonomic re-assessments using DNA sequence data and an update of the IUCN Red List Categories</article-title><source>Zookeys</source><day>14</day><month>11</month><year>2013</year><volume>2013</volume><issue>350</issue><fpage>1</fpage><lpage>20</lpage><pub-id pub-id-type="doi">10.3897/zookeys.350.6001</pub-id></mixed-citation></tp:treatment-meta><tp:nomenclature><tp:taxon-name>
                                <tp:taxon-name-part taxon-name-part-type="genus">Trichonia</tp:taxon-name-part>
                                <tp:taxon-name-part taxon-name-part-type="species">trichonica</tp:taxon-name-part>
                                <object-id xmlns:xlink="http://www.w3.org/1999/xlink" xlink:type="simple">http://species-id.net/wiki/Trichonia_trichonica</object-id>
                            </tp:taxon-name><tp:taxon-authority>Radoman, 1973</tp:taxon-authority><xref ref-type="fig" rid="F3">Figure 3</xref></tp:nomenclature><tp:treatment-sec sec-type="New records"><title>New records.</title><p>Nom. AITOLOAKARNANIAS: Lake Trichonis, N shore close to Dougri, ca 15 m asl, <named-content xmlns:xlink="http://www.w3.org/1999/xlink" content-type="dwc:verbatimCoordinates" xlink:type="simple">38°36'01"N, 21°34'10"E</named-content>, three specimens on leaves and stems of <italic><tp:taxon-name>Myriophyllum</tp:taxon-name></italic> sp. and <italic><tp:taxon-name>Potamogeton</tp:taxon-name></italic> sp., depth 2-4 m, 09.iii.2012, Radea, Charou, Papadogiannis, Parmakelis.</p></tp:treatment-sec><tp:treatment-sec sec-type="Remarks"><title>Remarks.</title><p><italic><tp:taxon-name>Trichonia trichonica</tp:taxon-name></italic> was described by <xref ref-type="bibr" rid="B30">Radoman (1973)</xref> from Lake Trichonis, by the NE rocky bank near Myrtia but <xref ref-type="bibr" rid="B38">Schütt (1980)</xref> states that the species had previously been found in the sub-littoral zone of the stony southern shore of this lake. It seems that the species was found alive and collected from Lake Trichonis for the last time in 1985 (<xref ref-type="bibr" rid="B40">Szarowska 2006</xref>). <xref ref-type="bibr" rid="B2">Albrecht et al. (2006</xref>, <xref ref-type="bibr" rid="B1">2009</xref>) referred that they did not find alive specimens of this species in Lake Trichonis in 2005, 2007 and 2008. However, a few specimens of <italic><tp:taxon-name>Trichonia trichonica</tp:taxon-name></italic> were discovered close to the new locality by Radea in 2009.</p><p><xref ref-type="bibr" rid="B12">Frogley and Preece (2007)</xref> found that <italic><tp:taxon-name>Trichonia trichonica</tp:taxon-name></italic> lives on stones and aquatic vegetation at the mouth of Krya’s spring discharging at the northern bank of another ancient Greek lake, Lake Pamvotis, Ioannina, Ipirus. The fieldwork of the latter authors was carried out in 1994, 1998 and 2005. Recently, <xref ref-type="bibr" rid="B43">Szarowska and Falniowski (2011b)</xref> reported that in 2003 there was no trace of the spring on the northern bank of Lake Pamvotis. During our sampling in Lake Pamvotis, we were not able to relocate the species and, additionally, we ascertained that the Krya’s spring was destroyed since a water intake was built on it.</p></tp:treatment-sec><tp:treatment-sec><!--Section generated to contain objects referenced in tp:taxon-treatment.--><fig id="F3" position="float" orientation="portrait"><label>Figure 3.</label><caption><p>Hydrobioids collectedduring the survey in mainland and insular Greece. <bold>A</bold> <italic><tp:taxon-name>Daphniola exigua</tp:taxon-name></italic> (dorsal and ventral view) <bold>B</bold> <italic><tp:taxon-name>Isimerope semele</tp:taxon-name></italic> (dorsal and ventral view, Megali Vrysi) <bold>C</bold> <italic><tp:taxon-name>Pseudoislamia balcanica</tp:taxon-name></italic> (dorsal and ventral view, Ag. Sophia) <bold>D</bold> <italic><tp:taxon-name>Pseudamnicola pieperi</tp:taxon-name></italic> (Olympos) <bold>E</bold> <italic><tp:taxon-name>Radomaniola</tp:taxon-name></italic> cf. <italic>curta</italic> (spring of Louros river) <bold>F</bold> <italic><tp:taxon-name>Radomaniola</tp:taxon-name></italic> cf. <italic>curta</italic> (Ag. Sophia spring) <bold>G</bold> <italic><tp:taxon-name>Trichonia trichonica</tp:taxon-name></italic> <bold>H</bold> <italic><tp:taxon-name>Pseudobithynia eubooensis</tp:taxon-name></italic>. Scale bar 1 mm.</p></caption><graphic xmlns:xlink="http://www.w3.org/1999/xlink" xlink:href="ZooKeys-350-001-g003.jpg" position="float" orientation="portrait" xlink:type="simple"/></fig></tp:treatment-sec><ref-list><ref id="B30"><mixed-citation xmlns:xlink="http://www.w3.org/1999/xlink" xlink:type="simple"><person-group><name name-style="western"><surname>Radoman</surname><given-names>P</given-names></name></person-group> (<year>1973</year>) <article-title>New classification of fresh and brackish water Prosobranchia from the Balkans and Asia Minor.</article-title><source>Posebna Izdanja, Prirodnjacki Musej u Beogradu</source><volume>32</volume>: <fpage>1</fpage>-<lpage>30</lpage>.</mixed-citation></ref><ref id="B38"><mixed-citation xmlns:xlink="http://www.w3.org/1999/xlink" xlink:type="simple"><person-group><name name-style="western"><surname>Schütt</surname><given-names>H</given-names></name></person-group> (<year>1980</year>) <article-title>Zur Kenntnis griechischer Hydrobiiden.</article-title><source>Archiv für Molluskenkunde</source><volume>110</volume>: <fpage>115</fpage>-<lpage>149</lpage>.</mixed-citation></ref><ref id="B40"><mixed-citation xmlns:xlink="http://www.w3.org/1999/xlink" xlink:type="simple"><person-group><name name-style="western"><surname>Szarowska</surname><given-names>M</given-names></name></person-group> (<year>2006</year>) <article-title>Molecular phylogeny, systematics and morphological character evolution in the balkan Rissooidea (Caenogastropoda).</article-title><source>Folia Malacologica</source><volume>14</volume>: <fpage>99</fpage>-<lpage>168</lpage>.</mixed-citation></ref><ref id="B2"><mixed-citation xmlns:xlink="http://www.w3.org/1999/xlink" xlink:type="simple"><person-group><name name-style="western"><surname>Albrecht</surname><given-names>C</given-names></name><name name-style="western"><surname>Lohfink</surname><given-names>D</given-names></name><name name-style="western"><surname>Schultheiss</surname><given-names>R</given-names></name></person-group> (<year>2006</year>) <article-title>Dramatic decline and loss of mollusc diversity in long-lived lakes in Greece.</article-title><source>Tentacle</source><volume>14</volume>: <fpage>11</fpage>-<lpage>13</lpage>.</mixed-citation></ref><ref id="B1"><mixed-citation xmlns:xlink="http://www.w3.org/1999/xlink" xlink:type="simple"><person-group><name name-style="western"><surname>Albrecht</surname><given-names>C</given-names></name><name name-style="western"><surname>Hauffe</surname><given-names>T</given-names></name><name name-style="western"><surname>Schreiber</surname><given-names>K</given-names></name><name name-style="western"><surname>Trajanovski</surname><given-names>S</given-names></name><name name-style="western"><surname>Wilke</surname><given-names>T</given-names></name></person-group> (<year>2009</year>) <article-title>Mollusc biodiversity and endemism in the potential ancient Lake Trichonis, Greece.</article-title><source>Malacologia</source><volume>51</volume>: <fpage>357</fpage>-<lpage>375</lpage>. doi: <ext-link ext-link-type="uri" xlink:href="http://dx.doi.org/10.4002/040.051.0209" xlink:type="simple">10.4002/040.051.0209</ext-link></mixed-citation></ref><ref id="B12"><mixed-citation xmlns:xlink="http://www.w3.org/1999/xlink" xlink:type="simple"><person-group><name name-style="western"><surname>Frogley</surname><given-names>M</given-names></name><name name-style="western"><surname>Preece</surname><given-names>R</given-names></name></person-group> (<year>2007</year>) <article-title>A review of the aquatic Mollusca from Lake Pamvotis, Ioannina, an ancient lake in NW Greece.</article-title><source>Journal of Conchology</source><volume>39</volume>: <fpage>271</fpage>-<lpage>296</lpage>.</mixed-citation></ref><ref id="B43"><mixed-citation xmlns:xlink="http://www.w3.org/1999/xlink" xlink:type="simple"><person-group><name name-style="western"><surname>Szarowska</surname><given-names>M</given-names></name><name name-style="western"><surname>Falniowski</surname><given-names>A</given-names></name></person-group> (<year>2011b</year>) <article-title>Destroyed and threatened localities of rissooid snails (Gastropoda: Rissooidea) in Greece.</article-title><source>Folia Malacologica</source><volume>19</volume>: <fpage>35</fpage>-<lpage>39</lpage>. doi: <ext-link ext-link-type="uri" xlink:href="http://dx.doi.org/10.2478/v10125-011-0010-y" xlink:type="simple">10.2478/v10125-011-0010-y</ext-link></mixed-citation></ref></ref-list></tp:taxon-treatment>
